# Supplementary material for: Evidence That Ion-Based Signaling Initiating at the Cell Surface Can Potentially Influence Chromatin Dynamics and Chromatin-Bound Proteins in the Nucleus
Source: Front Plant Sci. 2019 Oct 17;10:1267. doi: 10.3389/fpls.2019.01267 (PMC6811650; doi:10.3389/fpls.2019.01267)
Supplement: Supplementary file 13 [file Table_1.xlsx]

## Sheet: Sheet1
	nucleus1	nucleus2	nucleus3	nucleus4	nucleus5	nucleus6	nucleus7	nucleus8	nucleus9	nucleus10
t1	3.28	1.64	2.05	2.67	3.04	3.38	6.27	4.28	2.87	1.94
t2	3.19	1.51	2.18	2.67	2.95	3.33	6.04	4.51	2.75	1.88
t3	3.11	1.58	1.99	2.52	2.77	3.37	5.87	4.37	2.73	1.89
t4	3.12	1.46	2.02	2.5	2.85	3.39	5.93	4.25	2.71	1.921
t5	3.11	1.47	2	2.36	2.9	3.58	6.01	4.43	2.8	1.91
t6	3.02	1.47	1.96	2.43	2.83	3.59	5.89	4.35	2.68	1.81
t7	3.07	1.34	1.91	2.37	2.91	3.69	5.66	4.4	2.67	1.78
t8	3.02	1.46	1.97	2.49	2.93	3.49	5.55	4.33	2.65	1.8
t9	3.11	1.39	1.97	2.35	2.87	3.71	5.64	4.32	2.63	1.89
t10	3.1	1.44	1.81	2.34	2.82	3.74	5.61	4.42	2.57	1.83
t11	3.29	1.33	2.27	2.55	3.13	3.81	5.94	4.72	2.75	1.95
t12	3.48	1.58	2.2	2.61	3.18	3.93	6.13	4.71	2.95	2.08
t13	3.44	1.5	2.25	2.7	2.97	3.87	5.82	4.56	2.93	1.95
t14	3.21	1.54	2.27	2.79	3.14	3.37	5.58	4.47	3.06	2.01
t15	2.98	1.38	2.06	2.51	2.79	3.25	4.88	3.93	2.51	1.77
t16	2.69	1.25	1.89	2.32	2.5	3.05	4.46	3.38	2.3	1.59
t17	2.64	1.19	1.77	2.1	2.37	2.7	4.07	3.3	2.06	1.5
t18	2.44	1.03	1.63	1.91	2.22	2.43	3.86	2.96	1.95	1.36
t19	2.18	0.958	1.49	1.78	2.01	2.19	3.71	2.85	1.89	1.26
t20	2.21	0.905	1.31	1.66	1.86	2.01	3.72	2.71	1.73	1.08
t21	1.97	0.906	1.35	1.49	1.78	1.98	3.63	2.66	1.48	1.06
t22	1.92	0.817	1.25	1.32	1.5	1.99	3.34	2.5	1.37	0.887
t23	1.87	0.824	1.1	1.13	1.46	1.87	3.29	2.38	1.2	0.782
t24	1.79	0.811	1.01	1.02	1.43	1.76	3.22	2.31	1.19	0.775
t25	1.77	0.683	1.06	1.14	1.42	1.75	3.16	2.36	1.17	0.754
t26	1.83	0.778	1.15	1.25	1.43	1.78	3.08	2.39	1.18	0.753
t27	1.82	0.801	1.1	1.25	1.43	1.86	3.17	2.35	1.29	0.925
t28	1.78	0.958	1.08	1.31	1.54	1.84	3.08	2.37	1.28	0.924
t29	1.89	0.905	1.26	1.38	1.48	1.84	3.17	2.44	1.29	0.827
t30	1.96	0.914	1.18	1.39	1.48	1.82	3.05	2.49	1.28	0.836
	DATA-set to Figure2D: Fluorescence intensity changes, pH-sensitive INM (sun2-SEpHluorinD); fluorescence intensity values (numbers
	returned by IMARIS, Y-axis) are listed for each nucleus (nrs.1-10) and time (t, X-axis) in minutes after the start of the experiment (1-30 min.),
	+ATP between timepoints 13-14 during red channel acquisition
	Table 1_Complete Dataset fluorescent intensity changes (6 sheets)

## Sheet: Sheet2
	nucleus1L	nucleus1R	nucleus2L	nucleus2R	nucleus3LB	nucleus3RB	nucleus4LT	nucleus4RB	nucleus5LB	nucleus5RT	nucleus6LT	nucleus6RB	nucleus7LB	nucleus7RT	nucleus8LT	nucleus8RB	nucleus9LB	nucleus9RT	nucleus10LB	nucleus10RT
t1	18.1	19.9	28.2	26.7	17.2	16.6	10.7	10.1	13.3	9.36	16.7	17.3	13.5	15.2	20.1	25.9	29	28	22.5	20.5
t2	18.7	18.6	26.3	23.7	15.7	13.6	9.82	9.22	12.4	9.54	16.9	17.8	12.2	16	21.4	23.8	27.6	26	21.1	19.2
t3	18.4	17.5	25.1	21.1	14.5	12.1	9.14	9.24	12.5	8.49	15.8	16.9	11.8	15	21.6	23.8	26.6	26.2	19	17.7
t4	18.1	17.4	24.4	21.1	14.2	11.4	9.13	9.43	12.3	9.79	15.3	17.5	11.3	13.9	21.8	22.5	25.7	24.3	17.9	16.4
t5	18	16	24.5	19.7	14.2	11	8.65	9.5	11.7	10.6	16.2	16.4	10.6	14.4	21.4	21.8	24.2	25	16.8	17.2
t6	17	15.8	23	18.8	13.6	9.57	8.58	9.42	11.9	8.48	15.7	17.4	11.4	14	22	21.6	24.7	23.9	15.8	16.4
t7	17.3	15.7	22.4	18.4	12.8	9.82	7.98	9.23	12	9.21	16.1	17.5	10.3	13.4	21.4	21.6	24.8	23.9	16.4	17.3
t8	17.7	16.2	21.9	18.3	11.6	9.57	8.04	8.97	11.5	8.69	16.3	15.9	10.3	13.3	22.1	20.8	24.6	22.6	14.8	16.7
t9	17.1	15.4	21.2	17.8	11.5	9.4	7.84	9.16	11.5	7.84	15.6	15.8	9.36	13.1	21.1	21.7	24.4	22.3	15.6	17
t10	16.6	15.9	21.9	16.8	11.9	9.06	8.4	8.4	12.9	7.86	16.2	15.3	9.9	12.5	20.7	20.3	25	22.2	15	16.4
t11	16.2	15.7	20.9	17.2	10.8	9.83	7.15	9.05	12.5	8.48	15.7	15.4	10.1	11.8	20.1	20.2	24.9	22.3	14.4	15.6
t12	15.3	15.1	21.2	17.2	11	9.14	7.45	8.85	12.5	8.7	16	15.9	9.25	12.9	19.9	20.7	23.4	21.2	15.9	17.1
t13	12.3	13.9	18.6	17.2	9.83	8.42	8.25	7.78	10.4	7.5	15.6	15.1	9.21	12.4	16.7	17	20.1	19	14.6	16.5
t14	16.2	16.4	25.9	21.3	10.8	8.98	7.73	8.91	10.7	8.47	15.2	14.8	9.38	11.9	19.6	18.5	22.6	22	16.5	15.4
t15	15.7	16	16.9	20.6	10.8	8.86	7.83	9.19	10.6	8.57	15.8	14.8	9.58	12.3	18.7	18	22.1	20.9	15.4	15.5
t16	15.4	15	20.9	16.4	10.3	7.69	7.12	8.48	11.2	7.81	15.2	14.1	8.95	11.8	17.8	17.4	21.1	21.6	13.7	15.3
t17	14.6	14.3	21.1	16.1	11	8.07	7.59	8.7	10	7.41	14.6	13.7	8.49	11.5	17.8	17.7	21.8	21.5	13.4	14.3
t18	13.3	14.3	20.1	14.8	10	8.79	7.09	7.82	9.79	7.37	13.6	13.5	8.94	11.6	16.7	17.9	20.7	20.9	13.9	13.6
t19	13.2	13.9	18.9	15.1	10.1	7.63	6.65	7.94	9.34	7.19	13.8	12.7	8.42	10.8	16.4	18.9	19.5	19.9	13.9	13.7
t20	13.8	13.2	19.5	15.1	10.3	7.42	7.08	7.78	9.02	6.91	12.5	12.3	7.39	11.3	17.8	16.7	19.1	20.9	13.6	12.4
t21	13.2	14.1	19	14.5	10	7.41	7.01	7.94	9.12	6.9	12.6	12.1	7.76	9.57	16.8	15.9	19.1	19.9	12.6	13.3
t22	12.9	13.2	18.7	14.9	9.34	7.42	6.5	7.27	8.73	6.5	12	12.3	8.22	10.8	16.5	15.9	19.2	20.3	12.5	13
t23	13.3	13.6	18.9	14.5	10.4	7.81	6.36	7.52	8.62	5.74	12.8	12.6	7.53	10.3	17.2	16.2	18.3	18.3	11.9	13.8
t24	11.9	13	18.5	15	9.88	8.55	6.91	6.99	8.89	5.55	12.3	12.4	7.3	9.86	16.3	16.6	18.5	17.4	12	12.8
t25	13.7	13	18	15	10.5	8.06	5.97	7.13	7.63	6.22	11.4	11.9	6.81	9.74	16.4	16.6	16.7	17	11.7	13.1
t26	11.8	12.9	17.9	15	11.9	8.12	6.6	7.61	7.99	5.79	11.9	11.6	7.08	9	15.4	15.5	16.9	16.7	12.1	12.3
t27	12.4	12.2	18	13.8	9.22	7.36	5.57	7.11	8.58	6.64	11.5	11.1	7.12	8.56	16.2	16	15.3	15.7	10.8	12.7
t28	12.4	12	16.9	14.4	11	7.72	6.28	7.16	8.05	6.47	11.9	11.8	6.26	9.35	14.9	14.6	15.2	15.7	11.7	12.9
t29	11.2	11.7	17.2	13.8	9.98	7.1	5.96	7.22	7.34	5.77	11.9	10.6	6	9.3	19.1	16.4	15.6	16.7	11.5	13
t30	9.91	11.7	17	12.5	9.39	6.45	6.09	6.9	7.92	4.52	10.8	10.7	5.81	9.13	15	15.5	15.2	14.9	11.4	11.5
	DATA-set to Figure2E: Fluorescence intensity changes, locus:101 - pH-insensitive chromatin tag (mRuby-LacR); allelic intensities (numbers returned by IMARIS, Y-axis) are listed for each nucleus
	(nrs.1-10) and time (t, X-axis) in minutes after the start of the experiment (1-30 min.), +ATP between timepoints 13-14 during red channel acquisition

## Sheet: Sheet3
	nucleus1LT	nucleus1RB	nucleus2LT	nucleus2RB	nucleus3LT	nucleus3RB	nucleus4LT	nucleus4RB	nucleus5L	nucleus5R	nucleus6L	nucleus6R	nucleus7L	nucleus7R	nucleus8L	nucleus8R	nucleus9LT	nucleus9RB	nucleus10LB	nucleus10RT
t1	28.6	32.8	34.3	38.4	28.4	34	31.4	19.1	25.9	23.1	41.6	30.8	27.1	29.2	24.6	32.3	45.7	44.5	28	20.5
t2	27.3	32.3	32.5	37.1	29.2	33.8	29.4	19.1	25.2	22.1	41.5	31.1	27.3	29.9	23.8	31.9	44.5	49.8	27.2	17.4
t3	29.4	32.1	32.8	36.1	28.3	34	29.3	17.8	24.9	21.3	41.8	29.9	24.2	30.4	22.8	32	42.2	50.8	27.3	18.5
t4	28.8	30.8	33.9	36.7	27.2	33.2	29.5	19	24.8	22.1	41.6	29.3	24.9	30.1	22.1	32	40.9	46.8	26.7	17.1
t5	27.7	30.2	32.4	36.2	26.8	33.3	29.3	19.6	24.4	21.7	39.7	30.4	26.6	29.9	21.9	31.6	43.1	48.9	27.5	16.6
t6	28.7	30.6	31.2	36.2	27	32.5	27.8	18.4	25.1	21.8	39.9	29.2	25	29.8	22.4	30.6	42.9	47.8	25.3	16.7
t7	26.7	29.9	31.6	37.3	26.7	31.6	29.1	17.5	23.3	21.2	41	27.8	23.4	28.8	21.5	30.3	43.5	47.8	27.2	17
t8	28.3	30.1	30.8	36.6	26.1	32.3	29	16.8	23.9	20.3	42	27.3	23.1	27.7	20.5	30.8	43.4	49.7	25.6	17.5
t9	27.5	29.2	29.4	38	23.9	32.7	28.5	17.5	23.8	22	37.3	27.6	22.6	30.1	19.9	28.5	44	50.9	27	17.3
t10	27.7	29.9	30.3	37.7	25.7	32.1	28.8	16.9	22.2	20.7	36.8	26	24.5	28.4	22.4	30.6	42.9	51.6	25.5	17.8
t11	28.2	29.7	31.4	36.5	26.1	31.9	27.4	15.8	21.5	21.6	38.7	27.4	24.4	27.4	22	28.1	41	48.6	25.1	16.3
t12	26.4	31.8	29	37.4	25.3	31.7	28.4	17	21.8	21.3	39.2	25.3	22.8	28.2	21	27.6	42.8	48.8	24.3	17.2
t13	28.1	31.2	28.6	34.5	23.9	32	25.8	16.5	20.4	20.1	39.5	25.1	22.3	27.5	20.1	28.7	40.4	47.6	23.4	17.5
t14	26.2	28.9	32.8	36.4	27.4	30	27.7	19.5	25.2	22.6	36.9	28.8	23.4	28.9	19.7	27.4	42.7	47.3	22.5	14.9
t15	23.3	26.2	25.4	30.7	21	24.6	24.6	14.2	16.5	16.2	31.5	20	17.9	22.6	16.9	20.9	36.5	40.6	17.8	11.3
t16	23.7	25.6	24.1	30	18.6	25.8	22.9	13.8	17.8	17.6	33.2	20.3	18.5	23.5	16.3	21.6	31.6	37.8	17.7	11.8
t17	24.8	25.9	25.5	31.1	20.9	27.3	26.2	16.1	22	19.1	32.8	20.5	19.3	22.9	14.6	21.9	34.2	39.5	19.1	11.7
t18	22.9	25.7	25.6	32.8	23	27.2	25.8	17.5	23.8	20.5	31.7	21.5	19.6	23.1	16.2	22.3	34.7	37.6	19.9	13.6
t19	22.5	25.2	25.1	32.1	23.2	27.3	24.9	17.7	23.7	19.9	31.7	19.7	18.4	21	17.7	23.9	33.5	38.6	20.7	12.8
t20	21.9	23.5	23.5	29.5	20.6	27	25.6	16.8	23.1	21.2	31.8	19.2	17.8	20.6	16.4	23	34.8	38.2	21	14.1
t21	20.7	24	22.3	31	21.1	25.5	24.8	15.7	21.4	19.9	30.8	18.1	15.4	20.4	16.2	22.4	35.4	36.8	19.6	14.1
t22	19.9	22.3	22.4	29.9	20.1	26.1	25.6	16	21.7	19.7	28.2	17.3	15.7	18	16.4	23.5	33.4	40.4	19.4	12
t23	19.9	20.1	22	29.4	19.1	26.2	23.9	15.1	21.4	19.1	29.8	16.3	14.8	18.1	15.1	21.8	34.7	40.5	21.4	12.1
t24	20.1	21.6	20.6	28.2	18.4	25.2	22	14.2	21.2	18.3	29.7	17.2	15.2	18.5	14.3	22.7	33.4	36.2	19.1	12.1
t25	19.1	22.1	19.6	28.5	18.8	24	23.7	14.2	21.9	18.4	26.9	16.8	14.6	17.6	15.4	21.7	33	37.6	18	11.6
t26	20.5	20.4	21	28	18.6	25.3	22.4	15.7	19.2	19.8	29.7	15.8	13.4	18.1	14.3	20.8	33.7	36.3	17.7	12.5
t27	18.7	19.4	22.4	26.7	18.6	25	24.3	15	19.2	18.8	28.5	15.8	14	16.8	13.1	20.9	35.1	36.3	19.8	11.2
t28	18.3	20.5	21.1	26.2	17.9	24.1	22.1	14.7	20.6	18.1	28.3	14.4	13.1	17.2	13.7	21	31.4	40.2	19.8	10.9
t29	20.4	20.6	19.7	25	16.9	23.7	23.5	13.8	20.4	18.4	28.7	16.5	12.5	17.1	13.8	20.5	27.9	41.4	18.7	10.8
t30	19.4	20.2	20.7	26.2	15.2	23.7	22.4	14.5	19.7	18.5	28.3	15.3	13.1	18.1	15.9	20	31.6	38.5	17.4	11.4
	DATA-set to Figure3D: Fluorescence intensity changes, locus 16:112 - pH-sensitive chromatin tag (SEpHluorinD-LacR): allelic intensities (numbers returned by IMARIS, Y-axis) are listed for each
	nucleus (nrs.1-10) and time (t, X-axis) in minutes after the start of the experiment (1-30 min.), +ATP between timepoints 13-14 during red channel acquisition

## Sheet: Sheet4
	nucleus1LB	nucleus1RT	nucleus2LT	nucleus2RB	nucleus3LT	nucleus3RB	nucleus4L	nucleus4R	nucleus5L	nucleus5R	nucleus6LB	nucleus6RT	nucleus7LT	nucleus7RB	nucleus8L	nucleus8R	nucleus9LB	nucleus9RT	nucleus10LB	nucleus10RT
t1	29.6	31.9	27.6	21.6	16.1	16.5	14.5	18.9	16.8	15.5	25.1	23.9	18.3	16.8	13.4	8.55	18.3	19	12.8	16.2
t2	29.2	31.4	26.9	20.8	15	15.2	13.9	18.1	16.8	14.4	23.6	24	18	16.1	13	8.19	17.8	18.3	13.3	16
t3	28	30.4	25.6	22	14.5	15.2	14	18.8	15.8	14.1	22.2	22.8	16.4	16.3	14	8.8	16.7	17.2	13.1	15.7
t4	28.3	29.8	26.5	21.4	14.3	14.8	14.2	17.7	15.8	13.6	21.7	22.5	16.1	16.6	12.7	8	16.8	16.6	11.6	15.2
t5	28.3	29.2	25.4	20.4	13.9	14.4	12	17.4	15.4	13.5	21.5	23.3	15.8	16.7	12.8	7.61	15.8	16.5	12	14.2
t6	29.2	27.8	24.7	20.3	12.4	14.4	12.4	16.5	14.7	12.8	21.5	23	16.4	16.7	12	7.94	16.6	16.4	11	15.4
t7	27.8	27.9	22.6	19	12.9	14.2	13.6	16.4	15.4	13.7	21.2	22.2	15.4	14.9	13.4	8.59	14.9	15.6	11.2	14.4
t8	28	27.1	22.2	18.7	12.7	13.6	13.4	15.5	14.4	12.6	20.2	20.3	15.3	15.1	13	7.16	14.9	15.5	12	14.7
t9	27.8	27	23.3	18.8	12.3	12.9	12.8	16.3	14	12.2	20.4	21	15.3	13.5	12.1	6.62	14.5	14.7	10.6	12.6
t10	28.7	27.6	22	18.1	12	12.5	13.8	16	13	12.9	20.4	21.1	15	14.2	12.5	7	13.8	14.8	10.2	13.1
t11	26.1	27.5	22.5	17.7	11.7	12.5	14.1	15.4	12.8	12.2	19.4	20.8	14	13.3	12.2	6.85	14.9	15.5	10.3	12.6
t12	27.9	26	22.4	18.3	11.2	11.4	14.2	14.5	11.9	11.4	18.6	20.4	14.2	14	11.1	6.05	14.1	14.1	9.54	12.2
t13	25.1	26.3	21.4	17.9	10.7	11.1	14.8	14.9	11.2	10.9	19.1	20.7	14.4	13	10.7	6.21	13.4	13.7	9.38	12.9
t14	25.4	26.9	24.2	16.9	10.9	12	11.1	15.3	11.9	10.8	21.2	22	12.4	12.2	12	7.51	13.4	14.1	9.94	13.9
t15	24.9	25.9	23.6	18.2	10.2	11.3	11	14	11.1	10.5	20.6	20.8	12.1	11.1	12.4	7.82	12.2	12.9	9.47	13.5
t16	24.4	26.5	23.3	18	11.1	11	11.2	13.5	11.1	10.8	20.3	19.4	12.4	11.7	11.9	7.2	13.6	12.5	9.16	12.8
t17	23.8	25.7	24.3	17.6	10	10.7	11.6	13	11.4	10.4	19.3	20.5	12	11.4	11.1	8.16	12.1	12.2	10.1	12.3
t18	23.2	24.3	22.9	16.9	9.86	10.5	11.1	14.2	10.9	10.2	19.1	19.4	12.2	11.9	10.9	7.59	12.8	11.5	9.36	13
t19	23.3	24.6	21.9	17.2	10.2	10.1	11.5	12.7	10.9	8.99	18.1	19.6	11.7	11.1	9.77	7.32	12.5	11.7	9.22	11.6
t20	22.9	24.4	21.5	17	10	9.87	10	12.4	11.1	9.41	18.5	19.5	11.7	11.2	9.28	6.95	11.9	12.5	9.6	12.9
t21	21.4	23	20.9	17.7	8.45	10.4	9.6	11.8	11.6	9.55	17.2	20	10.8	10.1	7.81	7.71	12.6	12	8.13	11.5
t22	21.8	22.8	19.7	16.3	9.25	9.96	8.36	11.4	11.2	8.71	17.1	18.8	10.8	10.3	8.88	6.68	11.7	12	7.8	12.3
t23	21.9	22.1	19.5	15.7	9.3	9.54	9.04	10.9	11.6	9.27	16.2	18.2	10.4	9.72	7.64	7.18	10.6	11.8	7.74	11.7
t24	22.4	21	20.2	16.8	8.86	8.97	8.66	9.73	11.2	9.27	15.3	16.5	9.84	10.1	7.55	6.58	10.8	11.6	8.43	11.4
t25	21.3	20.6	18.2	16	8.46	9.03	7.93	10	10.4	8.85	15.5	16.1	10.8	9.83	6.94	5.75	10.2	10.4	7.78	10.1
t26	20.2	21.1	18.1	15.2	7.66	7.9	8.48	9.33	9.69	8.99	14.7	17	9.75	8.9	7.43	6.04	9.06	10.2	7.18	9.87
t27	19.2	20.5	16.3	14.7	7.56	7.84	7.28	10.2	8.99	7.74	15.3	15.7	8.88	9.09	6.96	5.59	9.71	9.87	7.04	9.67
t28	18.8	20.2	16.5	13.7	7.19	6.41	6.48	9.9	8.57	7.46	13.9	15.6	9.3	8.72	7.1	4.9	9.45	9.26	5.96	9.71
t29	18.6	19.5	16.4	14.8	6.65	8.46	6.9	9.36	9.13	8.16	14	15.7	9.08	8.58	7.63	5.41	9.29	8.97	6.4	8.79
t30	19.6	19.1	15.4	13.3	6.58	7.16	6.67	8.83	8.85	7.74	12.9	15.6	9.73	8.19	6.85	5.13	8.73	8.82	5.44	9.07
	DATA-set to Figure3E: Fluorescence intensity changes, locus 16:112 - pH-sensitive chromatin tag (SEpHluorinD-LacR): allelic intensities (numbers returned by IMARIS, Y-axis) are listed for each
	nucleus (nrs.1-10) and time (t, X-axis) in minutes after the start of the experiment (1-30 min.), +buffer between timepoints 13-14 during red channel acquisition

## Sheet: Sheet5
	nucleus1LT	nucleus1RB	nucleus2LB	nucleus2RT	nucleus3LB	nucleus3RT	nucleus4LB	nucleus4RT	nucleus5LB	nucleus5RT	nucleus6LB	nucleus6RT	nucleus7LT	nucleus7RB	nucleus8LB	nucleus8RT	nucleus9LT	nucleus9RB	nucleus10LB	nucleus10RT
t1	19.9	17.4	18.6	20.2	15.8	14.8	12.6	14.7	20.9	22.2	15.2	18.5	20.6	17.9	18.5	15.6	17.8	18.3	19.4	18.1
t2	19.6	17.2	18.1	20.3	16.2	14.2	13.1	15.4	20.9	23	15.6	18	20.4	18.6	18.4	15.6	16.9	18.5	19.3	18
t3	19.9	18.2	18.1	18.9	17.1	13.9	13.3	14.7	20.2	21.8	15	17.7	20.1	18.5	18.5	16	17.8	18.2	20.1	18.9
t4	19.6	18	17.8	18.9	15.9	14.4	13.7	15.1	21.8	20.6	15	18.1	20.4	17.1	18.4	15.8	17.1	17.8	20.2	18.1
t5	18.6	16.7	17.8	19.3	16.2	15.1	13.3	15.1	19.8	21	15.5	17.1	20.4	17.9	18.2	15.3	16.9	19.5	21	18.6
t6	19.5	17.2	18	19.1	16.6	14.5	13.5	14.4	20.3	22.6	14.4	17.5	20.1	17.9	17.8	16	18.3	19.3	21	18.4
t7	18.9	16.5	18.2	18.9	15.2	14.1	13.5	15.4	20.3	22.5	14.8	17.8	20.4	18.6	16.7	16.3	17.3	19.3	20.3	17.6
t8	19.5	17.1	17.6	18.9	15.6	14	13.7	15.3	20.6	22.5	15.1	16.7	20.1	17.6	17.2	16.8	18.3	18.7	21.6	19.3
t9	18.8	16.4	17.8	18.3	15.9	14.2	13.5	14.7	21	21.5	14.8	17	20.9	17.8	17.2	17.1	17.9	19.8	21.1	20.2
t10	18.5	16.6	17.1	18.2	15	13.5	13.3	14.2	20.1	21.3	14.8	16.9	19.4	17.9	18	17.3	18.3	20.1	20.7	20.1
t11	18.8	17.1	16.9	18	15	14.5	13.5	14.9	19.7	22.9	14	17.7	20.1	18.2	17.6	15.5	16.9	20.2	20.6	19.9
t12	18.8	16.8	18.8	18.1	16.2	14.8	12.8	14.2	20.2	23	14.5	17.5	19.9	17.6	16.2	16.8	17.4	19.5	21.2	19.9
t13	16.6	16.1	17.8	18.5	18.5	12.9	13.5	14.4	19	19.9	13.9	17.3	18.8	16.3	15.7	15.1	14.6	17.8	17.8	19.5
t14	17.1	15.8	17.1	19.3	18.3	12.4	12.4	13.8	20.1	19.8	13.3	17.8	19	16.9	16.3	14.2	16.3	19.3	20.1	20.5
t15	17.6	15	18.3	18	18.7	13	12.9	13.7	19.8	21.5	13.9	17.8	18.7	17.3	16.1	14.8	16.7	18.1	20.5	20.9
t16	17	16.1	18.5	19.3	16.2	12.1	12.9	14.7	21.1	21	13.3	16.6	18.8	17.2	15.6	14.8	17.1	18.6	20.1	20.1
t17	16.7	16	17.7	19.2	15.2	12.5	13.3	13.8	19	20.7	12.9	17.1	18.5	16.3	15.4	14.6	16.3	18.6	19.8	21
t18	18	15.3	17.5	18	15.2	12.2	14.2	14.6	19.8	21.4	13	18	17.8	16.8	15.6	14.4	16.9	19.5	19.5	20.5
t19	16.7	15	18.1	19.3	14.9	13.2	13.1	14.2	19.8	21.8	12.6	17	18.6	16.5	15.4	13.5	15.8	18.3	18.9	20.9
t20	17.1	15.1	17.4	18	15.2	11.8	14.2	14.2	19.4	19.7	13	16.9	17.7	15.8	15.4	14.2	16.2	18.1	20.3	20.2
t21	17.1	14	16.7	17.8	15.2	12	14.9	14.2	19.3	21	13.6	17	18.1	16	15.4	14.6	17.4	17.8	20.6	20.1
t22	16.1	15	17.2	17.7	14.9	12.7	15.1	14.4	18.4	20.3	13.2	17.5	18.1	15.5	15.1	14.1	15.9	17.9	19.7	20.7
t23	15.8	14	17.4	16.7	14.9	12.4	16.2	15.1	18.6	20.2	13.2	17.3	17.8	15.1	14.8	14.5	15.9	18.7	19.4	20.9
t24	17.1	14	16.7	16.4	14.5	12.8	15.6	16.2	18.4	20.3	12.9	17	17.9	14.6	15	14.4	16	18.1	19.2	20.7
t25	16.5	14.3	15.9	16.6	15.1	12.6	15.6	15.1	17.6	20.2	11.7	16.3	17.6	15.3	15.4	15.6	16.3	18.3	18.8	20.7
t26	17.1	14.7	16.5	16.3	14.2	11.6	14	13.5	18.8	19.5	12.4	16.3	17.2	15.1	15.2	15.4	16	18.6	19.3	20.2
t27	16.6	13.5	16.5	16.4	14.2	12	17.8	15.1	18.1	19.9	12.5	16	17.3	15	13.8	14.7	16.9	19.3	19	19.9
t28	16.4	13.9	16	17.4	14.9	11.8	17	14.9	18.8	19	11.9	15.4	16.2	15.3	16.1	14.8	17.1	19.1	19.2	20.6
t29	15.6	13.7	15.6	16.6	14.5	11.4	17.4	15.1	17.8	19.8	11.5	15.8	16.3	14.9	14.8	14.7	17.1	19.3	19.8	20.2
t30	16.8	13.9	16.5	16.1	14.4	12.5	17.2	16	17.8	20.3	11.5	15.9	17.3	13.5	14.5	14.4	17	18.6	19.4	21.2
	DATA-set to Figure4: Fluorescence intensity changes, locus 16:101 - pH-insensitive chromatin tag (mCitrine-LacR); allelic intensities (numbers returned by IMARIS, Y-axis) are listed for each nucleus
	(nrs.1-10) and time (t, X-axis) in minutes after the start of the experiment (1-30 min.), +ATP between timepoints 13-14 during red channel acquisition

## Sheet: Sheet6
	nucleus1LT	nucleus1RB	nucleus2LB	nucleus2RT	nucleus3LT	nucleus3RB	nucleus4LB	nucleus4RT	nucleus5LB	nucleus5RT	nucleus6LB	nucleus6RT	nucleus7LB	nucleus7RT	nucleus8LT	nucleus8RB	nucleus9LB	nucleus9RT	nucleus10LB	nucleus10RT
t1	23.4	21.2	21.6	15.8	15.5	14	17.7	20.4	23.8	32	22.1	20.3	29.2	35.8	20.3	23.7	23.2	19.4	17.8	19
t2	21.9	20.6	20.8	14.8	15.8	15.9	19.2	20.6	21.6	31.9	20.5	20.4	30.6	34.6	18.9	23.7	22	18.9	17.8	17.9
t3	22.9	21.9	20.1	15.9	16.1	16.1	18.4	20.2	22.3	31.6	20	19.3	30.3	33.6	20	23.8	21.3	18.9	17.5	19.5
t4	22.4	20.8	19.6	13.8	15	17.7	18.8	19.7	22.6	30.7	20.8	20.1	30.6	33.2	20.2	21.4	23.3	19.7	19.1	19
t5	22	20.3	20.2		15.6	14.9	18.3	20.1	22.6	30.3	21	19.3	30.5	32.4	19.8	21.9	22.8	19.2	19.2	18.8
t6	23.2	21.2	20.4	15	15.5	16.1	18.1	20.1	21.1	30.4	19.9	18.4	31.4	32.9	19.3	22.2	22.7	18.9	19.3	18.7
t7	22.7	20.7	19.5	13.5	15	16.5	18.1	19.3	21.3	29.9	20.1	19.4	30.3	33.1	19.5	22.2	21.3	18.6	18	20.2
t8	21.7	20.1	20	14.8	14.2	15.6	18.5	18.5	22.2	30.5	20.7	18.8	31.4	30.9	20.5	20.8	22.3	19.4	17.5	20.4
t9	23.7	19.2	20.5	14.4	14.2	15	18	20.1	21.6	30.6	20.2	18.1	30.1	32.6	19.7	20.5	21.2	16.7	19.2	19.5
t10	21.4	19.1	19.9	14.1	13.7	15.6	18.5	19.8	20.8	30.8	19.3	18.2	29.9	32.9	19.4	22.1	21.8	17.6	20.9	18.5
t11	21.4	19.2	20	13.1	14.1	14.9	18	18.7	19.9	30	19.7	18.1	29.2	33.1	20.6	21.3	20.5	18.3	19.4	19.4
t12	20.2	18.5	19.1	13.8	13.8	15.6	17.9	19.4	20.8	30.2	18.9	18.2	29.4	31.7	20	20.7	21.1	18.8	18.6	19.4
t13	20.6	18.7	19.1	12.6	13.5	16.2	17.2	18.4	19.8	29.8	19.7	17.3	29.6	29.8	19.4	20.8	20.5	17.6	18.4	18.2
t14	21.7	20.1	21.1	15.8	13.2	16	18	20	22.1	29.8	19.8	18.5	28.3	32.5	20.5	22.5	22	17.3	20.5	22.2
t15	20.7	19.1	18.1	13.6	14	17.9	16.4	18.8	21.7	30	21.1	17.8	30.6	32.8	20.5	22.1	21	17.4	19.8	20.5
t16	18.2	16.7	16.6	13.8	12.4	16.2	14.7	17.6	20	28.8	19.9	15.7	30.5	31.6	19.5	19.5	20.3	16.6	18.1	19.1
t17	16.5	15.3	16.9	11.4	13.1	13.5	13.9	16.2	18.6	25.7	18.1	15.2	29.1	31.8	17.8	19.6	18.4	14.6	16.2	18.7
t18	15.5	14.3	14.6	10.7	11.2	12.5	13	15.2	16.4	24.7	15.6	13.4	25.7	29	15.4	18.7	17.6	14.6	16.7	16
t19	13.5	14.7	11.7	10.1	10.6	11.1	11.1	14.3	15.4	22.2	14.6	13.4	26.4	25.8	15.9	16	16.9	12.9	15.7	15.2
t20	14.5	14.8	12	9.28	8.57	12.1	11.6	14.6	15.9	20.9	14.2	13	23.6	25.4	14.7	15.6	16.3	12.4	16.4	15
t21	15	13.5	12.9	9.75	8.76	11.8	11.7	15.1	15.1	21	14.2	12.3	23.2	26.6	14.8	15.7	15	12.6	14.4	14.6
t22	14.7	14.5	11.6	9.98	9.9	11.6	11.8	13.5	16.5	22.1	13.9	12.7	25	27.1	14.4	16.1	16.3	12.6	15.8	14.4
t23	14.6	14.5	12.5	10.1	9.84	11.8	10.5	13.7	16.2	21.4	14.5	12.5	22.6	26	14.1	15	16.1	11.6	14.5	14.3
t24	14	14.7	12.8	9.13	9.52	10.7	12	13	16.5	20.6	15.2	11.8	23.1	26.6	13.7	15.8	17.2	12.6	13.5	13.6
t25	13.8	13.8	13.1	9.67	8.69	11.3	11.3	13.8	15.8	21.9	14.9	12.3	23.8	26	15	15.3	16.2	12.6	13.1	13.5
t26	13.3	13.2	12.6	9.75	10	11.5	11.1	14.3	15.1	22.3	14.4	12.3	23.4	25.3	14.4	14.4	15	11.9	14.9	14.9
t27	13.8	13	11.8	10.3	9.39	9.9	10.8	13.3	15.2	21.5	15.3	11.6	23.5	25.8	13.6	15	16	12.4	13.8	12.6
t28	13.7	12.8	12.5	10.2	10.2	9.2	11.1	12.8	15.3	19.9	13	11.6	23.1	25.3	13.9	13.9	15	11.2	12.7	13.8
t29	13.7	13.2	12.5	10.4	8.95	10.2	10.9	13.4	15.4	20.3	12.8	11.3	23.2	25.1	13.2	13.8	15.5	11.4	14.4	12.7
t30	13.6	14.3	11.3	10.2	9.78	9.97	10.4	13.8	15.4	20.8	13.4	10.9	24.1	26.2	12.9	15.2	15.1	11.4	13.8	12.8
t31	13.6	14.5	12.7	9.9	9.9	10.3	10.5	13.2	15.2	20.9	13.2	11.4	21.9	24.5	12.8	14.9	15	10.9	14	13.4
	nucleus1		nucleus2		nucleus3		nucleus4		nucleus5		nucleus6		nucleus7		nucleus8		nucleus9		nucleus10
	T	B	B	T	T	B	B	T	B	T	B	T	B	T	T	B	B	T	B	T
t1	27	26.4	25.2	20.3	18.5	20.5	28.1	29.9	23.2	31.1	19.1	20.7	27.5	31.5	22	26.3	31.8	28	28.3	27.1
t2	26	25.3	25.2	19.4	17.8	20.1	28.1	29.9	22.3	30.8	19.3	21.1	28.9	31.1	22.5	25.6	30	27.9	27.4	27.7
t3	25.8	25.5	24	18.9	19.5	20.8	26.2	27.5	22.6	29.7	18.7	19.4	29.1	31.7	22	25.3	30	26.2	26.1	27.7
t4	25.2	25.1	23	19.4	19.1	21.2	26.2	27.4	21.7	28.8	18.2	18.3	27.5	30.9	21.9	24.7	28.3	25.2	27.5	28.9
t5	25.6	24.7	23.7	18.5	18.5	19.3	25.5	27.7	21.2	28.3	18.3	18.6	27	28.3	20.6	23	28.7	25.4	27.1	26.5
t6	25.5	23.4	22.8	16.8	19.3	19.7	25.8	25.5	20.5	28.5	16.6	18	26.4	28	21.6	23.8	29.2	26.6	26.5	27.5
t7	25.3	23.5	22.3	16.9	17.2	19.7	26	25.6	20.5	27.5	17	16.7	25.6	27.8	20.5	22.7	28	25.4	26.8	28.3
t8	24.7	23.1	23.7	17.8	18	18.6	26.1	26.1	19.5	27.7	17.6	16.9	26.9	27	20.3	21.9	27.1	25.8	28.3	29.4
t9	23.1	21.3	21.9	16.8	17.4	18.3	24.4	26.8	20	26.2	15.2	15.8	24.9	26.7	20.1	22	27.6	24	27.7	26.7
t10	22.5	20.8	23	16.1	17	18.3	23.7	25.2	18	24.8	16.6	15.7	25.5	27.7	20.3	20.8	26.7	24.5	26.7	27.1
t11	21.4	21.1	22.6	15.8	16.4	18.3	23.8	24.1	18.2	25.9	15.7	15.4	23.8	26.6	20.6	20.6	26.9	22.6	25.9	26.8
t12	21.7	19.1	22.1	16.1	15.5	18.3	23	23.4	17.9	24.4	14.6	14.8	23	24.9	19.6	20	26.3	23	25.4	27.1
t13	16.6	16.5	16.5	14	14.8	13.9	19.4	19.4	17.6	18	12.6	11.1	21.8	20.1	17.2	16.7	20.8	18.3	20.3	22.9
t14	18.9	17.6	17.7	15.1	12.5	17.1	21.3	22	16	21.9	15.1	13.8	19.9	22.7	17.5	18.8	22.9	19.8	22.6	25.9
t15	17.6	17.3	16.5	13.2	12.6	15.3	20.5	23.8	16.1	21.6	13.8	12.7	20.1	23.3	17.2	18.9	22.7	19	24.3	23.9
t16	17.3	15.6	17.7	12.8	13.8	15	19.6	22.6	16.5	21	13.8	12	20.8	22.1	17.2	17.4	23	18.1	21.7	23.1
t17	16.9	15.7	16.6	12.1	12.8	15.5	19	20.6	15	20.3	12.4	12.5	19.3	21.6	16.4	17.6	22.4	18.5	21	23
t18	15.7	16.5	16.2	11.9	12.3	14.4	18.1	20.5	15.4	19.6	11.8	12.3	18.7	21	15.7	17.2	22.8	19.1	21.5	23
t19	16.1	15.6	15.8	11.5	12.4	13.6	19	21.2	13.6	18.1	12.2	11.6	17.9	18.7	15.3	16.8	21.6	17.4	21.9	21.5
t20	16	15.5	15.4	12.3	11	14.8	18.5	20.2	13.8	17.8	11.9	12.5	17.6	19.3	15.3	16	21.1	18.2	21.8	21.1
t21	15.5	15.6	14.4	10.9	11.6	13.7	17.9	20	14.4	18.3	11.3	10.5	17.4	20.5	15.3	16.4	20.6	17.6	20.8	21.9
t22	15.1	14.6	14.9	11.5	11.6	13.8	16.8	19.1	13.5	17.9	11.2	10.9	18.1	20.7	15.5	16.7	20.7	17.3	21.5	21.1
t23	14.7	15	13.5	11.3	11.3	12.8	17	18.4	14.5	17.5	11.6	10.3	17.9	19.3	14.2	14.7	20.9	18.2	19.4	20.7
t24	13.8	14.4	14.9	12.2	10.9	12.8	17.1	18.4	13.4	16.9	12	10	16.8	19.1	13.8	15.7	20.6	17	20.2	19.8
t25	13.8	13.5	13.4	12.3	11	12	15.1	18.5	12.9	16.9	10.6	9.95	15.9	18.2	13.3	15.7	20.6	15.9	19.3	19.3
t26	14.1	12.9	13.3	11.5	11.3	12.4	16.1	18.6	12.9	16.7	9.7	11	16.3	18.5	14.9	15.3	20	15.2	18.8	17.2
t27	13.4	13.4	14.1	10.8	10.8	11.9	14.8	18.4	12.3	16.5	10.7	10	17.4	18.2	12.9	15.4	18.4	15.2	19.1	18.4
t28	13	13.5	13.3	10.9	10.7	11.6	15.2	17.5	10.8	16.1	10.4	9.27	17.3	17.6	13.3	14.6	18.4	15	17.6	18.5
t29	12.2	13.1	12.7	10.6	10.5	11.3	14.9	17.2	11.7	16.1	10	8.85	16.3	17.6	12.9	14.5	17.8	14.4	17.9	18.1
t30	11.9	13.5	12.3	10	10.8	11.3	14	16.9	12.1	16.3	9.61	9.44	16.5	16.3	12.3	14.3	17.9	14	18.4	18.4
t31	11.9	12.5	13.7	10.3	10.8	11.6	14.6	17	11	14.5	9.36	8.93	15.1	17.3	12.3	13.7	17.6	14.5	16.9	18.9
DATA-set to Figure5C: Fluorescence intensity changes, locus 16:112 - top: pH sensitive chromatin tag (SEpHluorinA227D-LacR) and bottom: pH-insensitive chromatin tag (mRuby-LacR); allelic intensities
(numbers returned by IMARIS, Y-axis) are listed for each nucleus (nrs.1-10) and time (t, X-axis) in minutes after the start of the experiment (1-30 min.), +ATP between timepoints 13-14 during red channel acquisition
