# Supplementary material for: Evidence That Ion-Based Signaling Initiating at the Cell Surface Can Potentially Influence Chromatin Dynamics and Chromatin-Bound Proteins in the Nucleus
Source: Front Plant Sci. 2019 Oct 17;10:1267. doi: 10.3389/fpls.2019.01267 (PMC6811650; doi:10.3389/fpls.2019.01267)
Supplement: Supplementary file 14 [file Table_2.xlsx]

## Sheet: Sheet1
	nucleus1	nucleus2	nucleus3	nucleus4	nucleus5	nucleus6	nucleus7	nucleus8	nucleus9	nucleus10
t1	6.0193	3.7218	2.2392	2.8845	5.7349	6.5488	4.0894	2.128	3.8477	3.4286
t2	5.8585	3.8736	2.2183	2.9536	5.8538	6.7519	3.93	2.1928	3.9116	3.4229
t3	5.7964	3.9099	2.0968	2.9049	5.8671	6.5272	4.0389	2.2972	4.064	3.6363
t4	5.9238	3.971	2.1896	2.9012	6.2055	6.5513	3.9933	2.1119	3.9415	3.7813
t5	5.9393	4.0231	2.3998	2.7249	5.6262	6.5314	4.0294	2.1016	3.9951	3.6866
t6	6.0626	4.3187	1.9801	2.8517	6.6716	6.6622	4.09	2.2471	3.9803	3.6565
t7	6.1417	4.0456	2.0125	2.9059	6.3932	6.6774	3.8942	2.4357	4.0492	3.6583
t8	6.1689	4.1933	1.8164	2.7772	6.3837	6.6169	3.8298	2.4357	3.9812	3.7239
t9	6.3655	3.7914	2.0664	2.9225	6.4573	6.7843	3.7141	2.389	4.4436	3.7143
t10	6.5418	3.9764	2.1156	2.9235	6.9273	6.6497	3.669	2.3899	3.9379	3.8326
t11	6.4298	3.8333	2.1418	3.0969	6.4321	6.518	3.561	2.252	4.0888	3.6325
	DATA set to Figure1C: Chromatin dynamics, untreated seedling - locus 5:106 (chromatin tag TetR-mCitrine); allelic distances (µm) are listed for
	each nucleus (nrs.1-10) and time (t, X-axis) in minutes after the start of the experiment (1-11 min.)
	Table 2_ Complete Dataset allelic distances (7 sheets)

## Sheet: Sheet2
	nucleus1	nucleus2	nucleus3	nucleus4	nucleus5	nucleus6	nucleus7	nucleus8	nucleus9	nucleus10
t1	3.2497	3.9403	6.5681	2.1368	2.296	3.632	3.0581	3.6225	1.6947	2.684
t2	3.2621	3.9235	6.6966	2.2731	2.5369	3.3094	3.1458	3.7513	1.8587	2.6303
t3	3.1876	3.8349	6.6679	2.0807	2.7076	3.277	3.0397	3.8724	1.8158	2.744
t4	3.2005	3.9152	6.4424	2.1239	2.3502	3.3736	2.9896	3.8883	1.8226	2.634
t5	3.2805	3.7892	6.4236	2.1489	2.6202	3.2455	3.0775	3.8914	1.8313	2.6349
t6	3.1683	3.8048	6.4667	2.3218	2.5906	3.2344	3.1868	3.7732	1.8404	2.5448
t7	3.2136	3.9239	6.4178	2.4667	2.4875	3.1111	3.1669	3.9785	1.8076	2.6809
t8	3.2303	3.7654	6.6363	2.2759	2.4924	3.1814	3.1318	3.8409	1.6241	2.5382
t9	3.3361	3.7256	6.4518	2.4984	2.465	3.2574	3.1621	3.6379	1.8579	2.5167
t10	3.0976	3.7616	6.6053	2.3238	2.3446	3.1491	3.0407	3.7827	1.7545	2.4494
t11	2.8927	3.8691	6.5361	2.2919	2.3756	3.3315	3.0224	3.7645	1.7391	2.6335
	DATA set to Figure1C: Chromatin dynamics, untreated seedling - locus 16:112 (chromatin tag mRuby-LacR); allelic distances (µm) are listed for
	each nucleus (nrs.1-10) and time (t, X-axis) in minutes after the start of the experiment (1-11 min.)

## Sheet: Sheet3
	nucleus1	nucleus2	nucleus3	nucleus4	nucleus5	nucleus6	nucleus7	nucleus8	nucleus9	nucleus10
t1	3.7348	2.8924	1.6202	1.2297	2.2853	1.3691	5.343	1.5053	1.8733	4.0697
t2	3.921	2.8946	1.6433	1.1202	2.263	1.3773	5.3828	1.4517	1.891	4.117
t3	3.9562	2.9352	1.6549	1.195	2.2466	1.3765	5.3743	1.8426	1.8804	4.1436
t4	3.9768	2.9157	1.7819	1.3008	2.3242	1.3088	5.3201	1.5368	1.897	4.0702
t5	3.9999	2.9715	1.5417	1.2925	2.2659	1.1791	5.2776	1.517	1.8596	4.2019
t6	3.8957	3.0725	1.7096	1.3653	2.2511	1.3368	5.319	1.6843	1.8715	4.1304
t7	3.8413	2.9417	1.6968	1.3308	2.2989	1.3555	5.3497	1.7775	1.9129	4.0977
t8	3.8791	2.9379	1.7026	1.4401	2.1905	1.2868	5.2899	1.5912	1.8534	4.0263
t9	3.7928	2.8802	1.5728	1.1499	2.2914	1.2799	5.3285	1.5639	1.9049	3.9578
t10	3.7422	3.105	1.6408	1.3098	2.3265	1.3805	5.284	1.4412	1.8781	4.0951
t11	3.8423	3.0069	1.6791	1.3525	2.2156	1.4013	5.2888	1.4373	1.8943	3.9689
	DATA set to Figure1D: Chromatin dynamics, fixed seedling - locus 5:106 (chromatin tag TetR-mCitrine); allelic distances (µm) are listed for
	each nucleus (nrs.1-10) and time (t, X-axis) in minutes after the start of the experiment (1-11 min.)

## Sheet: Sheet4
	nucleus1	nucleus2	nucleus3	nucleus4	nucleus5	nucleus6	nucleus7	nucleus8	nucleus9	nucleus10
t1	3.4781	4.5802	6.8229	3.243	2.6032	3.7059	3.4667	3.0199	3.0638	4.3654
t2	3.4753	4.5631	6.7873	3.1091	2.5897	3.7954	3.3392	3.0748	3.1573	4.2699
t3	3.4903	4.431	6.7678	3.1396	2.5215	3.8437	3.4049	3.008	3.1193	4.1636
t4	3.5415	4.5308	6.7979	3.2402	2.546	3.8053	3.3417	3.0371	3.1507	4.2179
t5	3.48	4.4521	6.7593	3.1902	2.5826	3.7549	3.3721	2.9914	3.1128	4.2451
t6	3.4577	4.4604	6.7509	3.18	2.5122	3.7234	3.38	2.9926	3.1664	4.2306
t7	3.4514	4.6873	6.7384	3.1652	2.4826	3.8004	3.3854	2.9483	3.2268	4.2067
t8	3.4857	4.5941	6.9055	3.1508	2.4677	3.7987	3.4135	3.0094	3.1519	4.2357
t9	3.4273	4.6535	6.8723	3.1585	2.4703	3.8077	3.4103	2.9382	3.1462	4.2144
t10	3.4143	4.5916	6.8882	3.1621	2.5123	3.8051	3.4874	2.8113	3.15	4.1835
t11	3.482	4.5285	6.9089	3.0573	2.5271	3.8738	3.4964	2.8894	3.1434	4.2091
	DATA set to Figure 1D: Chromatin dynamics, fixed seedling - locus 16:112 (chromatin tag mRuby-LacR); allelic distances (µm) are listed for
	each nucleus (nrs.1-10) and time (t, X-axis) in minutes after the start of the experiment (1-11 min.)

## Sheet: Sheet5
	nucleus1	nucleus2	nucleus3	nucleus4	nucleus5	nucleus6	nucleus7	nucleus8	nucleus9	nucleus10
t1	4.637	3.6416	3.7638	3.5071	6.8528	2.4844	5.0748	4.2155	4.0613	3.1108
t2	4.4009	3.6099	3.6275	3.8219	6.8708	2.5177	5.0616	4.2678	4.1252	3.1709
t3	4.3991	3.7607	3.5108	3.8403	6.8078	2.5105	5.3279	4.5456	4.2536	2.9467
t4	4.3957	3.7144	3.7542	3.835	6.729	2.3931	5.0547	4.3391	4.1065	3.1766
t5	4.5041	3.6613	3.6669	4.006	6.715	2.5873	5.0276	4.4864	4.1529	3.0347
t6	4.4913	3.8076	3.4579	3.7564	6.6798	2.5158	4.5051	4.3744	4.2396	2.8877
t7	4.4629	3.8093	3.4468	4.1474	6.573	2.5282	4.823	4.5521	4.2934	2.7056
t8	4.4296	4.0042	3.9623	4.1467	6.5281	2.6576	5.1095	4.5978	4.3872	2.872
t9	4.5504	3.9103	3.635	4.1473	6.7313	2.4946	4.7903	4.5108	4.2047	2.7567
t10	4.5414	4.1172	3.5147	4.1386	6.7248	2.6185	4.8639	4.6311	4.1208	3.1158
t11	4.7064	4.0393	3.6245	4.0587	6.5769	2.6206	4.517	4.5705	3.9893	3.2275
t12	4.6715	3.9058	3.5099	4.1275	6.5116	2.5634	4.9476	4.4362	4.1222	2.9772
t13	4.7699	4.7524	3.8909	4.4807	7.1692	2.6426	4.1731	3.9066	4.2286	3.1345
t14	4.577	3.8818	3.7651	4.5363	6.7818	2.6056	4.8298	4.5539	4.3425	3.1462
t15	4.5792	3.8974	3.5766	4.2885	6.7393	2.5556	4.8917	4.6204	4.2762	3.2367
t16	4.6177	3.7094	3.5646	4.5497	6.8091	2.4461	5.2377	4.5853	4.2923	3.4604
t17	4.7374	3.7004	3.0496	4.308	6.7323	2.4606	5.0854	4.6952	4.1197	3.2947
t18	4.8085	3.7079	3.6435	4.348	6.853	2.4334	5.3107	4.7748	4.2581	3.4648
t19	4.8263	3.7372	3.3345	4.5533	6.836	2.4956	5.0251	4.6973	4.2143	3.3551
t20	4.7566	3.717	3.6424	4.456	6.6743	2.4188	4.9065	4.7097	4.2713	3.3558
t21	4.7727	3.7922	3.5417	4.4487	6.8316	2.444	5.1711	4.6362	4.1638	3.314
t22	4.8433	3.7449	3.4605	4.2625	6.6818	2.4396	4.9121	4.5497	4.2366	3.2697
t23	4.7382	3.7385	2.9303	4.3338	6.8804	2.4009	4.8321	4.4485	4.2813	3.2286
t24	4.8639	3.5748	3.5183	4.376	6.7479	2.448	4.9099	4.295	4.191	3.1983
t25	4.7992	3.6404	3.242	4.4799	6.732	2.4776	4.6764	4.5501	4.2493	3.2283
t26	4.8488	3.7067	3.5717	4.4231	6.6617	2.3683	4.606	4.5615	4.2519	3.2444
t27	4.8853	3.5763	2.8157	4.3823	6.6658	2.2463	4.9859	4.2227	4.3093	3.3881
t28	4.9084	3.7016	3.3587	4.398	6.8773	2.3484	5.0494	4.349	4.3602	3.4324
t29	5.0522	3.7309	3.0496	4.4068	6.7195	2.3733	4.966	4.7545	4.2787	3.6046
t30	5.0032	3.5196	3.4695	4.2404	6.6681	2.3395	4.8969	4.4018	4.3855	3.6081
	DATA-set to Figure2C: Chromatin dynamics, locus 16:101 (chromatin tag mRuby-LacR); allelic distances (µm) are listed for
	each nucleus (nrs.1-10) and time (t, X-axis) in minutes after the start of the experiment (1-30 min.), +ATP between timepoints 13-14

## Sheet: Sheet6
	nucleus1	nucleus2	nucleus3	nucleus4	nucleus5	nucleus6	nucleus7	nucleus8	nucleus9	nucleus10
t1	3.5095	5.9909	5.2674	7.7153	5.1398	5.832	4.5833	4.2793	3.7248	5.0158
t2	3.625	6.0313	5.3065	7.6906	4.8362	5.9276	4.3993	4.3106	3.921	4.7746
t3	3.6056	6.0578	5.3234	7.4451	5.184	5.7093	4.6236	4.2589	3.8685	4.7656
t4	3.6259	6.2639	5.4618	7.794	5.0952	5.8581	4.5383	4.2335	3.6918	4.5021
t5	3.5472	6.3373	5.4374	7.7036	5.1917	5.8536	4.3982	4.1236	3.9955	4.686
t6	3.4554	6.5057	5.4187	7.651	5.0098	5.7341	4.4462	4.1511	3.5458	4.8038
t7	3.3661	6.341	5.2442	7.701	5.014	5.6968	4.5086	4.2531	3.8811	4.7534
t8	3.4966	6.6374	5.2417	7.6561	5.1886	5.7092	4.4407	4.4407	3.8479	4.649
t9	3.191	6.4586	5.4887	8.0268	4.91	5.5442	4.4473	4.2952	3.8005	4.7724
t10	3.0109	6.4307	5.6551	7.8381	5.151	5.6734	4.445	4.1849	3.6007	5.0408
t11	2.8268	6.4325	5.6078	7.8314	5.0231	5.6497	4.277	4.4223	3.3603	4.6369
t12	3.1265	6.4611	5.4893	7.7114	5.0802	5.6239	4.4487	4.1091	3.7908	4.7552
t13	2.7865	6.686	5.4308	8.8247	5.0831	5.7796	4.5232	4.1528	3.6277	4.7089
t14	3.2075	6.8489	5.4954	7.9087	5.027	5.4902	4.375	4.0136	3.1344	4.861
t15	2.8954	6.5086	5.4215	7.8106	4.8185	5.7318	4.0351	4.1405	3.0081	5.2328
t16	2.883	6.529	5.6216	8.3063	4.887	5.6734	4.5179	4.244	3.364	5.3206
t17	2.8705	6.1881	5.81	8.0398	5.1177	5.6201	4.3016	4.2507	3.1103	4.9537
t18	2.4885	6.7778	5.8074	8.2103	4.9316	5.7293	4.5505	4.2052	3.0913	4.9847
t19	2.6634	6.4161	5.8074	7.9379	5.0347	5.8044	4.464	4.1449	3.3767	4.7642
t20	2.6524	6.2993	5.7051	8.3813	5.1692	5.7281	4.31	4.0946	3.2957	4.8954
t21	2.6225	6.4578	6.0595	8.2523	5.045	5.8989	4.0929	4.1387	3.0131	4.8357
t22	2.7068	6.6586	5.7496	8.2861	4.8114	5.7228	4.534	4.0186	3.1683	4.8376
t23	2.7187	6.7888	5.9992	8.2339	4.9198	5.7968	4.2801	3.9632	2.9474	4.7766
t24	2.7223	6.7573	5.9738	8.1395	4.9633	6.0086	4.1871	4.0846	3.1185	4.9375
t25	2.6985	6.849	5.9288	8.1359	4.9153	5.9988	4.356	3.9078	3.0435	4.9012
t26	2.8716	6.7237	6.116	8.2959	5.0059	5.9944	4.037	3.979	2.7727	4.9231
t27	2.5753	6.7468	5.8636	8.2902	4.9596	5.8544	4.4752	4.1557	2.8138	5.1569
t28	2.9221	6.9217	5.7373	8.2246	4.9866	5.8849	4.5407	4.122	3.3993	5.1435
t29	2.8016	6.8758	5.9677	8.1703	4.892	5.8303	4.3868	4.0148	2.8699	5.4229
t30	3.0466	6.7975	5.9578	8.2547	4.9088	5.7221	4.6251	4.0319	2.9623	5.1647
	DATA set to Figure3C: Chromatin dynamics, locus 16:112 (chromatin tag SEpHluorinD-LacR); allelic distances (µm) are listed for
	each nucleus (nrs.1-10) and time (t, X-axis) in minutes after the start of the experiment (1-30 min.), +ATP between timepoints 13-14

## Sheet: Sheet7
	nucleus1	nucleus2	nucleus3	nucleus4	nucleus5	nucleus6	nucleus7	nucleus8	nucleus9	nucleus10
t1	5.5503	5.2366	5.6774	6.5732	7.0529	5.8865	1.3149	4.4896	4.5837	2.4342
t2	5.3424	5.3155	5.7124	6.4155	6.9824	5.8374	1.2507	4.5164	4.3041	3.6013
t3	5.2744	5.207	5.6926	6.5188	6.9265	5.8881	1.5813	4.0743	4.5646	2.5074
t4	5.486	5.3096	5.618	6.4379	6.9751	5.8179	1.2427	4.3443	4.5426	2.6894
t5	5.5214	5.1405	5.5853	6.54	7.0149	5.7631	1.3449	4.3777	4.6751	2.6854
t6	5.0516	5.3024	5.7214	6.3992	7.0064	5.6924	1.1208	4.4563	4.8111	1.93
t7	5.1145	5.3364	5.7748	6.3836	6.8242	5.7155	1.0376	4.3466	4.6567	2.4451
t8	5.1206	5.4071	5.9081	6.2896	6.9619	5.8065	1.3701	4.2591	5.0049	2.1728
t9	4.8327	5.4238	5.93	6.3769	7.0022	5.8036	1.3226	4.4549	4.90678	2.6915
t10	4.8682	5.1869	5.8947	6.5828	7.0689	5.9001	1.2867	4.5303	4.9995	2.4257
t11	4.7168	5.2793	5.8872	6.4278	6.818	5.9191	1.2219	4.3591	4.9282	2.9503
t12	4.8123	5.2113	5.9765	6.4278	7.0553	5.8791	1.3337	4.4849	4.9855	2.7187
t13	4.7746	5.3842	5.7946	6.5605	6.8875	6.0223	1.4671	4.2259	4.9941	2.1098
t14	5.0077	5.1889	5.8921	6.2319	6.8827	5.9289	1.4687	4.3709	4.8683	2.8001
t15	4.8596	5.3734	5.8064	6.2468	6.9471	6.0046	1.1368	4.284	4.7199	2.4418
t16	4.9708	5.4898	5.7333	6.1836	7.0535	5.8677	1.355	4.0792	4.9236	2.6435
t17	4.6086	5.3213	5.7077	6.0454	7.3	5.75	1.3929	4.01411	5.0974	2.4149
t18	4.5233	5.3234	5.7556	6.1372	7.0364	5.8959	1.1792	4.0319	5.3353	2.902
t19	4.2249	5.5253	5.6641	6.1955	7.0119	5.8114	1.4044	3.8493	5.0279	3.4029
t20	4.6298	5.6803	5.6344	6.1894	7.202	5.8153	1.5981	3.9739	5.3087	2.2792
t21	4.6279	5.4656	5.5127	6.1512	7.2462	5.7511	1.3906	3.8029	4.9827	2.7422
t22	4.1102	5.65	5.5381	6.1151	6.9523	5.8145	1.3156	3.9937	5.2831	3.0771
t23	4.2647	5.5188	5.5303	6.1021	7.3928	5.9302	1.3496	4.2656	4.7679	2.9889
t24	4.2741	5.4859	5.3353	6.2132	7.0184	5.8636	1.0852	3.9258	5.0537	2.5275
t25	4.0368	5.4559	5.5057	6.4153	7.2323	5.9529	1.2813	3.9598	5.1304	2.825
t26	4.1675	5.4771	5.4057	6.0026	7.2211	5.7368	1.3003	3.8284	4.9009	2.8593
t27	4.2468	5.6436	5.5352	6.2549	6.893	5.7794	1.3489	4.0564	5.1469	2.8527
t28	4.0633	5.5744	5.5562	6.3812	7.2492	5.7034	1.3133	4.0689	5.2091	2.3854
t29	4.823	5.4702	5.5789	6.0363	7.329	5.6811	1.281	3.7813	4.873	3.0766
t30	4.348	5.5119	5.6553	6.2986	8.2735	5.8541	1.2788	3.9254	4.9211	3.0971
t31	4.5413	5.4267	5.6334	6.0893	7.5463	5.8466	1.1191	3.9268	4.922	2.6524
	DATA set to Data Sheet 6C: Chromatin dynamics, locus 5:106 (chromatin tag TetR-SEpHluorinD); allelic distances (µm) are listed for
	each nucleus (nrs.1-10) and time (t, X-axis) in minutes after the start of the experiment (1-31 min.), +ATP between timepoints 13-14
