# Supplementary material for: Evidence That Ion-Based Signaling Initiating at the Cell Surface Can Potentially Influence Chromatin Dynamics and Chromatin-Bound Proteins in the Nucleus
Source: Front Plant Sci. 2019 Oct 17;10:1267. doi: 10.3389/fpls.2019.01267 (PMC6811650; doi:10.3389/fpls.2019.01267)
Supplement: Supplementary file 15 [file Table_3.xlsx]

## Sheet: 1
	timepoint	d	delta d	delta d^2		delta d	delta d^2	delta d	delta d^2	delta d	delta d^2	delta d	delta d^2	delta d	delta d^2	delta d	delta d^2	delta d	delta d^2	delta d	delta d^2	delta d	delta d^2
	0	6.0193				t.o.v. C4		tov C5		tov C6		tov C7		tov C8		tov C9		tov C10		tov C11		tov C12
	1	5.8585	-0.1608	0.0258566		-0.0621	0.00385641	0.1274	0.0162308	0.0155	0.00024025	0.1233	0.0152029	0.0791	0.00625681	0.0272	0.00073984	0.1966	0.0386516	0.1763	0.0310817	-0.112	0.012544
	2	5.7964	-0.2229	0.0496844		0.0653	0.00426409	0.1429	0.0204204	0.1388	0.0192654	0.2024	0.0409658	0.1063	0.0112997	0.2238	0.0500864	0.3729	0.139054	0.0643	0.00413449
	3	5.9238	-0.0955	0.00912025		0.0808	0.00652864	0.2662	0.0708624	0.2179	0.0474804	0.2296	0.0527162	0.3029	0.0917484	0.4001	0.16008	0.2609	0.0680688
	4	5.9393	-0.08	0.0064		0.2041	0.0416568	0.3453	0.119232	0.2451	0.060074	0.4262	0.181646	0.4792	0.229633	0.2881	0.0830016
	5	6.0626	0.0433	0.00187489		0.2832	0.0802022	0.3725	0.138756	0.4417	0.195099	0.6025	0.363006	0.3672	0.134836
	6	6.1417	0.1224	0.0149818		0.3104	0.0963482	0.5691	0.323875	0.618	0.381924	0.4905	0.24059
	7	6.1689	0.1496	0.0223802		0.507	0.257049	0.7454	0.555621	0.506	0.256036
	8	6.3655	0.3462	0.119854		0.6833	0.466899	0.6334	0.401196
	9	6.5418	0.5225	0.273006		0.5713	0.326384
	10	6.4298	0.4105	0.16851
	timepoint	delta d^2	delta d^2	delta d^2	delta d^2	delta d^2	delta d^2	delta d^2	delta d^2	delta d^2	delta d^2	average
	0
	1	0.0258566	0.00385641	0.0162308	0.00024025	0.0152029	0.00625681	0.00073984	0.0386516	0.0310817	0.012544	0.0150661
	2	0.0496844	0.00426409	0.0204204	0.0192654	0.0409658	0.0112997	0.0500864	0.139054	0.00413449		0.0376861
	3	0.00912025	0.00652864	0.0708624	0.0474804	0.0527162	0.0917484	0.16008	0.0680688			0.0633256
	4	0.0064	0.0416568	0.119232	0.060074	0.181646	0.229633	0.0830016				0.103092
	5	0.00187489	0.0802022	0.138756	0.195099	0.363006	0.134836					0.152296
	6	0.0149818	0.0963482	0.323875	0.381924	0.24059						0.211544
	7	0.0223802	0.257049	0.555621	0.256036							0.272772
	8	0.119854	0.466899	0.401196								0.329316
	9	0.273006	0.326384									0.299695
	10	0.16851										0.16851
	timepoint	average
	0
	1	0.0150661
	2	0.0376861
	3	0.0633256
	4	0.103092
	5	0.152296
	6	0.211544
	7	0.272772
	8	0.329316
	9	0.299695
	10	0.16851
	Table 3_Chromatin dynamics untreated (Fig1C) TetR-mCitrine and mRuby-LacR

## Sheet: 2
	timepoint	d	delta d	delta d^2		delta d	delta d^2	delta d	delta d^2	delta d	delta d^2	delta d	delta d^2	delta d	delta d^2	delta d	delta d^2	delta d	delta d^2	delta d	delta d^2	delta d	delta d^2
	0	3.7218				t.o.v. C4		tov C5		tov C6		tov C7		tov C8		tov C9		tov C10		tov C11		tov C12
	1	3.8736	0.1518	0.0230432		0.0363	0.00131769	0.0611	0.00373321	0.0521	0.00271441	0.2956	0.0873794	-0.2731	0.0745836	0.1477	0.0218153	-0.4019	0.161524	0.185	0.034225	-0.1431	0.0204776
	2	3.9099	0.1881	0.0353816		0.0974	0.00948676	0.1132	0.0128142	0.3477	0.120895	0.0225	0.00050625	-0.1254	0.0157252	-0.2542	0.0646176	-0.2169	0.0470456	0.0419	0.00175561
	3	3.971	0.2492	0.0621006		0.1495	0.0223503	0.4088	0.167117	0.0746	0.00556516	0.1702	0.028968	-0.5273	0.278045	-0.0692	0.00478864	-0.36	0.1296
	4	4.0231	0.3013	0.0907817		0.4451	0.198114	0.1357	0.0184145	0.2223	0.0494173	-0.2317	0.0536849	-0.3423	0.117169	-0.2123	0.0450713
	5	4.3187	0.5969	0.35629		0.172	0.029584	0.2834	0.0803156	-0.1796	0.0322562	-0.0467	0.00218089	-0.4854	0.235613
	6	4.0456	0.3238	0.104846		0.3197	0.102208	-0.1185	0.0140423	0.0054	2.916e-05	-0.1898	0.036024
	7	4.1933	0.4715	0.222312		-0.0822	0.00675684	0.0665	0.00442225	-0.1377	0.0189613
	8	3.7914	0.0696	0.00484416		0.1028	0.0105678	-0.0766	0.00586756
	9	3.9764	0.2546	0.0648212		-0.0403	0.00162409
	10	3.8333	0.1115	0.0124322
	timepoint	delta d^2	delta d^2	delta d^2	delta d^2	delta d^2	delta d^2	delta d^2	delta d^2	delta d^2	delta d^2	average
	0
	1	0.0230432	0.00131769	0.00373321	0.00271441	0.0873794	0.0745836	0.0218153	0.161524	0.034225	0.0204776	0.0430813
	2	0.0353816	0.00948676	0.0128142	0.120895	0.00050625	0.0157252	0.0646176	0.0470456	0.00175561		0.0342476
	3	0.0621006	0.0223503	0.167117	0.00556516	0.028968	0.278045	0.00478864	0.1296			0.0873169
	4	0.0907817	0.198114	0.0184145	0.0494173	0.0536849	0.117169	0.0450713				0.0818076
	5	0.35629	0.029584	0.0803156	0.0322562	0.00218089	0.235613					0.122707
	6	0.104846	0.102208	0.0140423	2.916e-05	0.036024						0.05143
	7	0.222312	0.00675684	0.00442225	0.0189613							0.0631132
	8	0.00484416	0.0105678	0.00586756								0.00709319
	9	0.0648212	0.00162409									0.0332226
	10	0.0124322										0.0124322
	timepoint	average
	0
	1	0.0430813
	2	0.0342476
	3	0.0873169
	4	0.0818076
	5	0.122707
	6	0.05143
	7	0.0631132
	8	0.00709319
	9	0.0332226
	10	0.0124322

## Sheet: 3
	timepoint	d	delta d	delta d^2		delta d	delta d^2	delta d	delta d^2	delta d	delta d^2	delta d	delta d^2	delta d	delta d^2	delta d	delta d^2	delta d	delta d^2	delta d	delta d^2	delta d	delta d^2
	0	2.2392				t.o.v. C4		tov C5		tov C6		tov C7		tov C8		tov C9		tov C10		tov C11		tov C12
	1	2.2183	-0.0209	0.00043681		-0.1215	0.0147623	0.0928	0.00861184	0.2102	0.044184	-0.4197	0.176148	0.0324	0.00104976	-0.1961	0.0384552	0.25	0.0625	0.0492	0.00242064	0.0262	0.00068644
	2	2.0968	-0.1424	0.0202778		-0.0287	0.00082369	0.303	0.091809	-0.2095	0.0438903	-0.3873	0.150001	-0.1637	0.0267977	0.0539	0.00290521	0.2992	0.0895206	0.0754	0.00568516
	3	2.1896	-0.0496	0.00246016		0.1815	0.0329422	-0.1167	0.0136189	-0.1771	0.0313644	-0.5834	0.340356	0.0863	0.00744769	0.1031	0.0106296	0.3254	0.105885
	4	2.3998	0.1606	0.0257924		-0.2382	0.0567392	-0.0843	0.00710649	-0.3732	0.139278	-0.3334	0.111156	0.1355	0.0183603	0.1293	0.0167185
	5	1.9801	-0.2591	0.0671328		-0.2058	0.0423536	-0.2804	0.0786242	-0.1232	0.0151782	-0.2842	0.0807696	0.1617	0.0261469
	6	2.0125	-0.2267	0.0513929		-0.4019	0.161524	-0.0304	0.00092416	-0.074	0.005476	-0.258	0.066564
	7	1.8164	-0.4228	0.17876		-0.1519	0.0230736	0.0188	0.00035344	-0.0478	0.00228484
	8	2.0664	-0.1728	0.0298598		-0.1027	0.0105473	0.045	0.002025
	9	2.1156	-0.1236	0.015277		-0.0765	0.00585225
	10	2.1418	-0.0974	0.00948676
	timepoint	delta d^2	delta d^2	delta d^2	delta d^2	delta d^2	delta d^2	delta d^2	delta d^2	delta d^2	delta d^2	average
	0
	1	0.00043681	0.0147623	0.00861184	0.044184	0.176148	0.00104976	0.0384552	0.0625	0.00242064	0.00068644	0.0349255
	2	0.0202778	0.00082369	0.091809	0.0438903	0.150001	0.0267977	0.00290521	0.0895206	0.00568516		0.0479679
	3	0.00246016	0.0329422	0.0136189	0.0313644	0.340356	0.00744769	0.0106296	0.105885			0.068088
	4	0.0257924	0.0567392	0.00710649	0.139278	0.111156	0.0183603	0.0167185				0.0535929
	5	0.0671328	0.0423536	0.0786242	0.0151782	0.0807696	0.0261469					0.0517009
	6	0.0513929	0.161524	0.00092416	0.005476	0.066564						0.0571761
	7	0.17876	0.0230736	0.00035344	0.00228484							0.0511179
	8	0.0298598	0.0105473	0.002025								0.014144
	9	0.015277	0.00585225									0.0105646
	10	0.00948676										0.00948676
	timepoint	average
	0
	1	0.0349255
	2	0.0479679
	3	0.068088
	4	0.0535929
	5	0.0517009
	6	0.0571761
	7	0.0511179
	8	0.014144
	9	0.0105646
	10	0.00948676

## Sheet: 4
	timepoint	d	delta d	delta d^2		delta d	delta d^2	delta d	delta d^2	delta d	delta d^2	delta d	delta d^2	delta d	delta d^2	delta d	delta d^2	delta d	delta d^2	delta d	delta d^2	delta d	delta d^2
	0	2.8845				t.o.v. C4		tov C5		tov C6		tov C7		tov C8		tov C9		tov C10		tov C11		tov C12
	1	2.9536	0.0691	0.00477481		-0.0487	0.00237169	-0.0037	1.369e-05	-0.1763	0.0310817	0.1268	0.0160782	0.0542	0.00293764	-0.1287	0.0165637	0.1453	0.0211121	0.001	1e-06	0.1734	0.0300676
	2	2.9049	0.0204	0.00041616		-0.0524	0.00274576	-0.18	0.0324	-0.0495	0.00245025	0.181	0.032761	-0.0745	0.00555025	0.0166	0.00027556	0.1463	0.0214037	0.1744	0.0304154
	3	2.9012	0.0167	0.00027889		-0.2287	0.0523037	-0.0532	0.00283024	0.0047	2.209e-05	0.0523	0.00273529	0.0708	0.00501264	0.0176	0.00030976	0.3197	0.102208
	4	2.7249	-0.1596	0.0254722		-0.1019	0.0103836	0.001	1e-06	-0.124	0.015376	0.1976	0.0390458	0.0718	0.00515524	0.191	0.036481
	5	2.8517	-0.0328	0.00107584		-0.0477	0.00227529	-0.1277	0.0163073	0.0213	0.00045369	0.1986	0.039442	0.2452	0.060123
	6	2.9059	0.0214	0.00045796		-0.1764	0.031117	0.0176	0.00030976	0.0223	0.00049729	0.372	0.138384
	7	2.7772	-0.1073	0.0115133		-0.0311	0.00096721	0.0186	0.00034596	0.1957	0.0382985
	8	2.9225	0.038	0.001444		-0.0301	0.00090601	0.192	0.036864
	9	2.9235	0.039	0.001521		0.1433	0.0205349
	10	3.0969	0.2124	0.0451138
	timepoint	delta d^2	delta d^2	delta d^2	delta d^2	delta d^2	delta d^2	delta d^2	delta d^2	delta d^2	delta d^2	average
	0
	1	0.00477481	0.00237169	1.369e-05	0.0310817	0.0160782	0.00293764	0.0165637	0.0211121	1e-06	0.0300676	0.0125002
	2	0.00041616	0.00274576	0.0324	0.00245025	0.032761	0.00555025	0.00027556	0.0214037	0.0304154		0.0142687
	3	0.00027889	0.0523037	0.00283024	2.209e-05	0.00273529	0.00501264	0.00030976	0.102208			0.0207126
	4	0.0254722	0.0103836	1e-06	0.015376	0.0390458	0.00515524	0.036481				0.018845
	5	0.00107584	0.00227529	0.0163073	0.00045369	0.039442	0.060123					0.0199462
	6	0.00045796	0.031117	0.00030976	0.00049729	0.138384						0.0341532
	7	0.0115133	0.00096721	0.00034596	0.0382985							0.0127812
	8	0.001444	0.00090601	0.036864								0.0130713
	9	0.001521	0.0205349									0.0110279
	10	0.0451138										0.0451138
	timepoint	average
	0
	1	0.0125002
	2	0.0142687
	3	0.0207126
	4	0.018845
	5	0.0199462
	6	0.0341532
	7	0.0127812
	8	0.0130713
	9	0.0110279
	10	0.0451138

## Sheet: 5
	timepoint	d	delta d	delta d^2		delta d	delta d^2	delta d	delta d^2	delta d	delta d^2	delta d	delta d^2	delta d	delta d^2	delta d	delta d^2	delta d	delta d^2	delta d	delta d^2	delta d	delta d^2
	0	5.7349				t.o.v. C4		tov C5		tov C6		tov C7		tov C8		tov C9		tov C10		tov C11		tov C12
	1	5.8538	0.1189	0.0141372		0.0133	0.00017689	0.3384	0.114515	-0.5793	0.335588	1.0454	1.09286	-0.2784	0.0775066	-0.0095	9.025e-05	0.0736	0.00541696	0.47	0.2209	-0.4952	0.245223
	2	5.8671	0.1322	0.0174768		0.3517	0.123693	-0.2409	0.0580328	0.4661	0.217249	0.767	0.588289	-0.2879	0.0828864	0.0641	0.00410881	0.5436	0.295501	-0.0252	0.00063504
	3	6.2055	0.4706	0.221464		-0.2276	0.0518018	0.8045	0.64722	0.1877	0.0352313	0.7575	0.573806	-0.2143	0.0459245	0.5341	0.285263	0.0484	0.00234256
	4	5.6262	-0.1087	0.0118157		0.8178	0.668797	0.5261	0.276781	0.1782	0.0317552	0.8311	0.690727	0.2557	0.0653825	0.0389	0.00151321
	5	6.6716	0.9367	0.877407		0.5394	0.290952	0.5166	0.266876	0.2518	0.0634032	1.3011	1.69286	-0.2395	0.0573602
	6	6.3932	0.6583	0.433359		0.5299	0.280794	0.5902	0.348336	0.7218	0.520995	0.8059	0.649475
	7	6.3837	0.6488	0.420941		0.6035	0.364212	1.0602	1.12402	0.2266	0.0513476
	8	6.4573	0.7224	0.521862		1.0735	1.1524	0.565	0.319225
	9	6.9273	1.1924	1.42182		0.5783	0.334431
	10	6.4321	0.6972	0.486088
	timepoint	delta d^2	delta d^2	delta d^2	delta d^2	delta d^2	delta d^2	delta d^2	delta d^2	delta d^2	delta d^2	average
	0
	1	0.0141372	0.00017689	0.114515	0.335588	1.09286	0.0775066	9.025e-05	0.00541696	0.2209	0.245223	0.210642
	2	0.0174768	0.123693	0.0580328	0.217249	0.588289	0.0828864	0.00410881	0.295501	0.00063504		0.154208
	3	0.221464	0.0518018	0.64722	0.0352313	0.573806	0.0459245	0.285263	0.00234256			0.232882
	4	0.0118157	0.668797	0.276781	0.0317552	0.690727	0.0653825	0.00151321				0.249539
	5	0.877407	0.290952	0.266876	0.0634032	1.69286	0.0573602					0.541477
	6	0.433359	0.280794	0.348336	0.520995	0.649475						0.446592
	7	0.420941	0.364212	1.12402	0.0513476							0.490131
	8	0.521862	1.1524	0.319225								0.664496
	9	1.42182	0.334431									0.878124
	10	0.486088										0.486088
	timepoint	average
	0
	1	0.210642
	2	0.154208
	3	0.232882
	4	0.249539
	5	0.541477
	6	0.446592
	7	0.490131
	8	0.664496
	9	0.878124
	10	0.486088

## Sheet: 6
	timepoint	d	delta d	delta d^2		delta d	delta d^2	delta d	delta d^2	delta d	delta d^2	delta d	delta d^2	delta d	delta d^2	delta d	delta d^2	delta d	delta d^2	delta d	delta d^2	delta d	delta d^2
	0	6.5488				t.o.v. C4		tov C5		tov C6		tov C7		tov C8		tov C9		tov C10		tov C11		tov C12
	1	6.7519	0.2031	0.0412496		-0.2247	0.0504901	0.0241	0.00058081	-0.0199	0.00039601	0.1308	0.0171086	0.0152	0.00023104	-0.0605	0.00366025	0.1674	0.0280228	-0.1346	0.0181172	-0.1317	0.0173449
	2	6.5272	-0.0216	0.00046656		-0.2006	0.0402404	0.0042	1.764e-05	0.1109	0.0122988	0.146	0.021316	-0.0453	0.00205209	0.1069	0.0114276	0.0328	0.00107584	-0.2663	0.0709157
	3	6.5513	0.0025	6.25e-06		-0.2205	0.0486203	0.135	0.018225	0.1261	0.0159012	0.0855	0.00731025	0.1221	0.0149084	-0.0277	0.00076729	-0.0989	0.00978121
	4	6.5314	-0.0174	0.00030276		-0.0897	0.00804609	0.1502	0.02256	0.0656	0.00430336	0.2529	0.0639584	-0.0125	0.00015625	-0.1594	0.0254084
	5	6.6622	0.1134	0.0128596		-0.0745	0.00555025	0.0897	0.00804609	0.233	0.054289	0.1183	0.0139949	-0.1442	0.0207936
	6	6.6774	0.1286	0.016538		-0.135	0.018225	0.2571	0.0661004	0.0984	0.00968256	-0.0134	0.00017956
	7	6.6169	0.0681	0.00463761		0.0324	0.00104976	0.1225	0.0150063	-0.0333	0.00110889
	8	6.7843	0.2355	0.0554603		-0.1022	0.0104448	-0.0092	8.464e-05
	9	6.6497	0.1009	0.0101808		-0.2339	0.0547092
	10	6.518	-0.0308	0.00094864
	timepoint	delta d^2	delta d^2	delta d^2	delta d^2	delta d^2	delta d^2	delta d^2	delta d^2	delta d^2	delta d^2	average
	0
	1	0.0412496	0.0504901	0.00058081	0.00039601	0.0171086	0.00023104	0.00366025	0.0280228	0.0181172	0.0173449	0.0177201
	2	0.00046656	0.0402404	1.764e-05	0.0122988	0.021316	0.00205209	0.0114276	0.00107584	0.0709157		0.0177567
	3	6.25e-06	0.0486203	0.018225	0.0159012	0.00731025	0.0149084	0.00076729	0.00978121			0.01444
	4	0.00030276	0.00804609	0.02256	0.00430336	0.0639584	0.00015625	0.0254084				0.0178193
	5	0.0128596	0.00555025	0.00804609	0.054289	0.0139949	0.0207936					0.0192556
	6	0.016538	0.018225	0.0661004	0.00968256	0.00017956						0.0221451
	7	0.00463761	0.00104976	0.0150063	0.00110889							0.00545063
	8	0.0554603	0.0104448	8.464e-05								0.0219966
	9	0.0101808	0.0547092									0.032445
	10	0.00094864										0.00094864
	timepoint	average
	0
	1	0.0177201
	2	0.0177567
	3	0.01444
	4	0.0178193
	5	0.0192556
	6	0.0221451
	7	0.00545063
	8	0.0219966
	9	0.032445
	10	0.00094864

## Sheet: 7
	timepoint	d	delta d	delta d^2		delta d	delta d^2	delta d	delta d^2	delta d	delta d^2	delta d	delta d^2	delta d	delta d^2	delta d	delta d^2	delta d	delta d^2	delta d	delta d^2	delta d	delta d^2
	0	4.0894				t.o.v. C4		tov C5		tov C6		tov C7		tov C8		tov C9		tov C10		tov C11		tov C12
	1	3.93	-0.1594	0.0254084		0.1089	0.0118592	-0.0456	0.00207936	0.0361	0.00130321	0.0606	0.00367236	-0.1958	0.0383376	-0.0644	0.00414736	-0.1157	0.0133865	-0.0451	0.00203401	-0.108	0.011664
	2	4.0389	-0.0505	0.00255025		0.0633	0.00400689	-0.0095	9.025e-05	0.0967	0.00935089	-0.1352	0.018279	-0.2602	0.067704	-0.1801	0.032436	-0.1608	0.0258566	-0.1531	0.0234396
	3	3.9933	-0.0961	0.00923521		0.0994	0.00988036	0.0511	0.00261121	-0.0991	0.00982081	-0.1996	0.0398402	-0.3759	0.141301	-0.2252	0.050715	-0.2688	0.0722534
	4	4.0294	-0.06	0.0036		0.16	0.0256	-0.1447	0.0209381	-0.1635	0.0267322	-0.3153	0.0994141	-0.421	0.177241	-0.3332	0.111022
	5	4.09	0.0006	3.6e-07		-0.0358	0.00128164	-0.2091	0.0437228	-0.2792	0.0779526	-0.3604	0.129888	-0.529	0.279841
	6	3.8942	-0.1952	0.038103		-0.1002	0.01004	-0.3248	0.105495	-0.3243	0.10517	-0.4684	0.219399
	7	3.8298	-0.2596	0.0673922		-0.2159	0.0466128	-0.3699	0.136826	-0.4323	0.186883
	8	3.7141	-0.3753	0.14085		-0.261	0.068121	-0.4779	0.228388
	9	3.669	-0.4204	0.176736		-0.369	0.136161
	10	3.561	-0.5284	0.279207
	timepoint	delta d^2	delta d^2	delta d^2	delta d^2	delta d^2	delta d^2	delta d^2	delta d^2	delta d^2	delta d^2	average
	0
	1	0.0254084	0.0118592	0.00207936	0.00130321	0.00367236	0.0383376	0.00414736	0.0133865	0.00203401	0.011664	0.0113892
	2	0.00255025	0.00400689	9.025e-05	0.00935089	0.018279	0.067704	0.032436	0.0258566	0.0234396		0.0204126
	3	0.00923521	0.00988036	0.00261121	0.00982081	0.0398402	0.141301	0.050715	0.0722534			0.0419571
	4	0.0036	0.0256	0.0209381	0.0267322	0.0994141	0.177241	0.111022				0.066364
	5	3.6e-07	0.00128164	0.0437228	0.0779526	0.129888	0.279841					0.0887811
	6	0.038103	0.01004	0.105495	0.10517	0.219399						0.0956414
	7	0.0673922	0.0466128	0.136826	0.186883							0.109429
	8	0.14085	0.068121	0.228388								0.145787
	9	0.176736	0.136161									0.156449
	10	0.279207										0.279207
	timepoint	average
	0
	1	0.0113892
	2	0.0204126
	3	0.0419571
	4	0.066364
	5	0.0887811
	6	0.0956414
	7	0.109429
	8	0.145787
	9	0.156449
	10	0.279207

## Sheet: 8
	timepoint	d	delta d	delta d^2		delta d	delta d^2	delta d	delta d^2	delta d	delta d^2	delta d	delta d^2	delta d	delta d^2	delta d	delta d^2	delta d	delta d^2	delta d	delta d^2	delta d	delta d^2
	0	2.128				t.o.v. C4		tov C5		tov C6		tov C7		tov C8		tov C9		tov C10		tov C11		tov C12
	1	2.1928	0.0648	0.00419904		0.1044	0.0108994	-0.1853	0.0343361	-0.0103	0.00010609	0.1455	0.0211703	0.1886	0.03557	0	0	-0.0467	0.00218089	0.0009	8.1e-07	-0.1379	0.0190164
	2	2.2972	0.1692	0.0286286		-0.0809	0.00654481	-0.1956	0.0382594	0.1352	0.018279	0.3341	0.111623	0.1886	0.03557	-0.0467	0.00218089	-0.0458	0.00209764	-0.137	0.018769
	3	2.1119	-0.0161	0.00025921		-0.0912	0.00831744	-0.0501	0.00251001	0.3238	0.104846	0.3341	0.111623	0.1419	0.0201356	-0.0458	0.00209764	-0.1837	0.0337457
	4	2.1016	-0.0264	0.00069696		0.0543	0.00294849	0.1385	0.0191823	0.3238	0.104846	0.2874	0.0825988	0.1428	0.0203918	-0.1837	0.0337457
	5	2.2471	0.1191	0.0141848		0.2429	0.0590004	0.1385	0.0191823	0.2771	0.0767844	0.2883	0.0831169	0.0049	2.401e-05
	6	2.4357	0.3077	0.0946793		0.2429	0.0590004	0.0918	0.00842724	0.278	0.077284	0.1504	0.0226202
	7	2.4357	0.3077	0.0946793		0.1962	0.0384944	0.0927	0.00859329	0.1401	0.019628
	8	2.389	0.261	0.068121		0.1971	0.0388484	-0.0452	0.00204304
	9	2.3899	0.2619	0.0685916		0.0592	0.00350464
	10	2.252	0.124	0.015376
	timepoint	delta d^2	delta d^2	delta d^2	delta d^2	delta d^2	delta d^2	delta d^2	delta d^2	delta d^2	delta d^2	average
	0
	1	0.00419904	0.0108994	0.0343361	0.00010609	0.0211703	0.03557	0	0.00218089	8.1e-07	0.0190164	0.0127479
	2	0.0286286	0.00654481	0.0382594	0.018279	0.111623	0.03557	0.00218089	0.00209764	0.018769		0.0291058
	3	0.00025921	0.00831744	0.00251001	0.104846	0.111623	0.0201356	0.00209764	0.0337457			0.0354419
	4	0.00069696	0.00294849	0.0191823	0.104846	0.0825988	0.0203918	0.0337457				0.0377729
	5	0.0141848	0.0590004	0.0191823	0.0767844	0.0831169	2.401e-05					0.0420488
	6	0.0946793	0.0590004	0.00842724	0.077284	0.0226202						0.0524022
	7	0.0946793	0.0384944	0.00859329	0.019628							0.0403488
	8	0.068121	0.0388484	0.00204304								0.0363375
	9	0.0685916	0.00350464									0.0360481
	10	0.015376										0.015376
	timepoint	average
	0
	1	0.0127479
	2	0.0291058
	3	0.0354419
	4	0.0377729
	5	0.0420488
	6	0.0524022
	7	0.0403488
	8	0.0363375
	9	0.0360481
	10	0.015376

## Sheet: 9
	timepoint	d	delta d	delta d^2		delta d	delta d^2	delta d	delta d^2	delta d	delta d^2	delta d	delta d^2	delta d	delta d^2	delta d	delta d^2	delta d	delta d^2	delta d	delta d^2	delta d	delta d^2
	0	3.8477				t.o.v. C4		tov C5		tov C6		tov C7		tov C8		tov C9		tov C10		tov C11		tov C12
	1	3.9116	0.0639	0.00408321		0.1524	0.0232258	-0.1225	0.0150063	0.0536	0.00287296	-0.0148	0.00021904	0.0689	0.00474721	-0.068	0.004624	0.4624	0.213814	-0.5057	0.255732	0.1509	0.0227708
	2	4.064	0.2163	0.0467857		0.0299	0.00089401	-0.0689	0.00474721	0.0388	0.00150544	0.0541	0.00292681	0.0009	8.1e-07	0.3944	0.155551	-0.0433	0.00187489	-0.3548	0.125883
	3	3.9415	0.0938	0.00879844		0.0835	0.00697225	-0.0837	0.00700569	0.1077	0.0115993	-0.0139	0.00019321	0.4633	0.214647	-0.1113	0.0123877	0.1076	0.0115778
	4	3.9951	0.1474	0.0217268		0.0687	0.00471969	-0.0148	0.00021904	0.0397	0.00157609	0.4485	0.201152	-0.0424	0.00179776	0.0396	0.00156816
	5	3.9803	0.1326	0.0175828		0.1376	0.0189338	-0.0828	0.00685584	0.5021	0.252104	-0.0572	0.00327184	0.1085	0.0117722
	6	4.0492	0.2015	0.0406022		0.0696	0.00484416	0.3796	0.144096	-0.0036	1.296e-05	0.0937	0.00877969
	7	3.9812	0.1335	0.0178222		0.532	0.283024	-0.1261	0.0159012	0.1473	0.0216973
	8	4.4436	0.5959	0.355097		0.0263	0.00069169	0.0248	0.00061504
	9	3.9379	0.0902	0.00813604		0.1772	0.0313998
	10	4.0888	0.2411	0.0581292
	timepoint	delta d^2	delta d^2	delta d^2	delta d^2	delta d^2	delta d^2	delta d^2	delta d^2	delta d^2	delta d^2	average
	0
	1	0.00408321	0.0232258	0.0150063	0.00287296	0.00021904	0.00474721	0.004624	0.213814	0.255732	0.0227708	0.0547095
	2	0.0467857	0.00089401	0.00474721	0.00150544	0.00292681	8.1e-07	0.155551	0.00187489	0.125883		0.0377966
	3	0.00879844	0.00697225	0.00700569	0.0115993	0.00019321	0.214647	0.0123877	0.0115778			0.0341477
	4	0.0217268	0.00471969	0.00021904	0.00157609	0.201152	0.00179776	0.00156816				0.0332514
	5	0.0175828	0.0189338	0.00685584	0.252104	0.00327184	0.0117722					0.0517535
	6	0.0406022	0.00484416	0.144096	1.296e-05	0.00877969						0.039667
	7	0.0178222	0.283024	0.0159012	0.0216973							0.0846112
	8	0.355097	0.00069169	0.00061504								0.118801
	9	0.00813604	0.0313998									0.0197679
	10	0.0581292										0.0581292
	timepoint	average
	0
	1	0.0547095
	2	0.0377966
	3	0.0341477
	4	0.0332514
	5	0.0517535
	6	0.039667
	7	0.0846112
	8	0.118801
	9	0.0197679
	10	0.0581292

## Sheet: 10
	timepoint	d	delta d	delta d^2		delta d	delta d^2	delta d	delta d^2	delta d	delta d^2	delta d	delta d^2	delta d	delta d^2	delta d	delta d^2	delta d	delta d^2	delta d	delta d^2	delta d	delta d^2
	0	3.4286				t.o.v. C4		tov C5		tov C6		tov C7		tov C8		tov C9		tov C10		tov C11		tov C12
	1	3.4229	-0.0057	3.249e-05		0.2134	0.0455396	0.145	0.021025	-0.0947	0.00896809	-0.0301	0.00090601	0.0018	3.24e-06	0.0656	0.00430336	-0.0096	9.216e-05	0.1183	0.0139949	-0.2001	0.04004
	2	3.6363	0.2077	0.0431393		0.3584	0.128451	0.0503	0.00253009	-0.1248	0.015575	-0.0283	0.00080089	0.0674	0.00454276	0.056	0.003136	0.1087	0.0118157	-0.0818	0.00669124
	3	3.7813	0.3527	0.124397		0.2637	0.0695377	0.0202	0.00040804	-0.123	0.015129	0.0373	0.00139129	0.0578	0.00334084	0.1743	0.0303805	-0.0914	0.00835396
	4	3.6866	0.258	0.066564		0.2336	0.054569	0.022	0.000484	-0.0574	0.00329476	0.0277	0.00076729	0.1761	0.0310112	-0.0258	0.00066564
	5	3.6565	0.2279	0.0519384		0.2354	0.0554132	0.0876	0.00767376	-0.067	0.004489	0.146	0.021316	-0.024	0.000576
	6	3.6583	0.2297	0.0527621		0.301	0.090601	0.078	0.006084	0.0513	0.00263169	-0.0541	0.00292681
	7	3.7239	0.2953	0.0872021		0.2914	0.084914	0.1963	0.0385337	-0.1488	0.0221414
	8	3.7143	0.2857	0.0816245		0.4097	0.167854	-0.0038	1.444e-05
	9	3.8326	0.404	0.163216		0.2096	0.0439322
	10	3.6325	0.2039	0.0415752
	timepoint	delta d^2	delta d^2	delta d^2	delta d^2	delta d^2	delta d^2	delta d^2	delta d^2	delta d^2	delta d^2	average
	0
	1	3.249e-05	0.0455396	0.021025	0.00896809	0.00090601	3.24e-06	0.00430336	9.216e-05	0.0139949	0.04004	0.0134905
	2	0.0431393	0.128451	0.00253009	0.015575	0.00080089	0.00454276	0.003136	0.0118157	0.00669124		0.0240757
	3	0.124397	0.0695377	0.00040804	0.015129	0.00139129	0.00334084	0.0303805	0.00835396			0.0316173
	4	0.066564	0.054569	0.000484	0.00329476	0.00076729	0.0310112	0.00066564				0.0224794
	5	0.0519384	0.0554132	0.00767376	0.004489	0.021316	0.000576					0.0235677
	6	0.0527621	0.090601	0.006084	0.00263169	0.00292681						0.0310011
	7	0.0872021	0.084914	0.0385337	0.0221414							0.0581978
	8	0.0816245	0.167854	1.444e-05								0.0831643
	9	0.163216	0.0439322									0.103574
	10	0.0415752										0.0415752
	timepoint	average
	0
	1	0.0134905
	2	0.0240757
	3	0.0316173
	4	0.0224794
	5	0.0235677
	6	0.0310011
	7	0.0581978
	8	0.0831643
	9	0.103574
	10	0.0415752

[truncated: 11 more sheets: 11, 12, 13, 14, 15, 16, 17, 18, 19, 20, average]
