# Supplementary material for: Evidence That Ion-Based Signaling Initiating at the Cell Surface Can Potentially Influence Chromatin Dynamics and Chromatin-Bound Proteins in the Nucleus
Source: Front Plant Sci. 2019 Oct 17;10:1267. doi: 10.3389/fpls.2019.01267 (PMC6811650; doi:10.3389/fpls.2019.01267)
Supplement: Supplementary file 16 [file Table_4.xlsx]

## Sheet: 1
	timepoint	d	delta d	delta d^2		delta d	delta d^2	delta d	delta d^2	delta d	delta d^2	delta d	delta d^2	delta d	delta d^2	delta d	delta d^2	delta d	delta d^2	delta d	delta d^2	delta d	delta d^2
	0	3.7348				t.o.v. C4		tov C5		tov C6		tov C7		tov C8		tov C9		tov C10		tov C11		tov C12
	1	3.921	0.1862	0.0346704		0.0352	0.00123904	0.0206	0.00042436	0.0231	0.00053361	-0.1042	0.0108576	-0.0544	0.00295936	0.0378	0.00142884	-0.0863	0.00744769	-0.0506	0.00256036	0.1001	0.01002
	2	3.9562	0.2214	0.049018		0.0558	0.00311364	0.0437	0.00190969	-0.0811	0.00657721	-0.1586	0.025154	-0.0166	0.00027556	-0.0485	0.00235225	-0.1369	0.0187416	0.0495	0.00245025
	3	3.9768	0.242	0.058564		0.0789	0.00622521	-0.0605	0.00366025	-0.1355	0.0183602	-0.1208	0.0145926	-0.1029	0.0105884	-0.0991	0.00982081	-0.0368	0.00135424
	4	3.9999	0.2651	0.070278		-0.0253	0.00064009	-0.1149	0.013202	-0.0977	0.00954529	-0.2071	0.0428904	-0.1535	0.0235623	0.001	1e-06
	5	3.8957	0.1609	0.0258888		-0.0797	0.00635209	-0.0771	0.00594441	-0.184	0.033856	-0.2577	0.0664093	-0.0534	0.00285156
	6	3.8413	0.1065	0.0113423		-0.0419	0.00175561	-0.1634	0.0266996	-0.2346	0.0550372	-0.1576	0.0248378
	7	3.8791	0.1443	0.0208225		-0.1282	0.0164352	-0.214	0.045796	-0.1345	0.0180903
	8	3.7928	0.058	0.003364		-0.1788	0.0319694	-0.1139	0.0129732
	9	3.7422	0.0074	5.476e-05		-0.0787	0.00619369
	10	3.8423	0.1075	0.0115562
	timepoint	delta d^2	delta d^2	delta d^2	delta d^2	delta d^2	delta d^2	delta d^2	delta d^2	delta d^2	delta d^2	average
	0
	1	0.0346704	0.00123904	0.00042436	0.00053361	0.0108576	0.00295936	0.00142884	0.00744769	0.00256036	0.01002	0.00721413
	2	0.049018	0.00311364	0.00190969	0.00657721	0.025154	0.00027556	0.00235225	0.0187416	0.00245025		0.0121769
	3	0.058564	0.00622521	0.00366025	0.0183602	0.0145926	0.0105884	0.00982081	0.00135424			0.0153957
	4	0.070278	0.00064009	0.013202	0.00954529	0.0428904	0.0235623	1e-06				0.0228742
	5	0.0258888	0.00635209	0.00594441	0.033856	0.0664093	0.00285156					0.0235504
	6	0.0113423	0.00175561	0.0266996	0.0550372	0.0248378						0.0239345
	7	0.0208225	0.0164352	0.045796	0.0180903							0.025286
	8	0.003364	0.0319694	0.0129732								0.0161022
	9	5.476e-05	0.00619369									0.00312423
	10	0.0115562										0.0115562
	timepoint	average
	0
	1	0.00721413
	2	0.0121769
	3	0.0153957
	4	0.0228742
	5	0.0235504
	6	0.0239345
	7	0.025286
	8	0.0161022
	9	0.00312423
	10	0.0115562
	Table 4_Chromatin dynamics fixed (Fig1E) TetR-mCitrine and mRuby-LacR

## Sheet: 2
	timepoint	d	delta d	delta d^2		delta d	delta d^2	delta d	delta d^2	delta d	delta d^2	delta d	delta d^2	delta d	delta d^2	delta d	delta d^2	delta d	delta d^2	delta d	delta d^2	delta d	delta d^2
	0	2.8924				t.o.v. C4		tov C5		tov C6		tov C7		tov C8		tov C9		tov C10		tov C11		tov C12
	1	2.8946	0.0022	4.84e-06		0.0406	0.00164836	-0.0195	0.00038025	0.0558	0.00311364	0.101	0.010201	-0.1308	0.0171086	-0.0038	1.444e-05	-0.0577	0.00332929	0.2248	0.050535	-0.0981	0.00962361
	2	2.9352	0.0428	0.00183184		0.0211	0.00044521	0.0363	0.00131769	0.1568	0.0245862	-0.0298	0.00088804	-0.1346	0.0181172	-0.0615	0.00378225	0.1671	0.0279224	0.1267	0.0160529
	3	2.9157	0.0233	0.00054289		0.0769	0.00591361	0.1373	0.0188513	0.026	0.000676	-0.0336	0.00112896	-0.1923	0.0369793	0.1633	0.0266669	0.069	0.004761
	4	2.9715	0.0791	0.00625681		0.1779	0.0316484	0.0065	4.225e-05	0.0222	0.00049284	-0.0913	0.00833569	0.0325	0.00105625	0.0652	0.00425104
	5	3.0725	0.1801	0.032436		0.0471	0.00221841	0.0027	7.29e-06	-0.0355	0.00126025	0.1335	0.0178223	-0.0656	0.00430336
	6	2.9417	0.0493	0.00243049		0.0433	0.00187489	-0.055	0.003025	0.1893	0.0358345	0.0354	0.00125316
	7	2.9379	0.0455	0.00207025		-0.0144	0.00020736	0.1698	0.028832	0.0912	0.00831744
	8	2.8802	-0.0122	0.00014884		0.2104	0.0442682	0.0717	0.00514089
	9	3.105	0.2126	0.0451988		0.1123	0.0126113
	10	3.0069	0.1145	0.0131103
	timepoint	delta d^2	delta d^2	delta d^2	delta d^2	delta d^2	delta d^2	delta d^2	delta d^2	delta d^2	delta d^2	average
	0
	1	4.84e-06	0.00164836	0.00038025	0.00311364	0.010201	0.0171086	1.444e-05	0.00332929	0.050535	0.00962361	0.00959591
	2	0.00183184	0.00044521	0.00131769	0.0245862	0.00088804	0.0181172	0.00378225	0.0279224	0.0160529		0.0105493
	3	0.00054289	0.00591361	0.0188513	0.000676	0.00112896	0.0369793	0.0266669	0.004761			0.01194
	4	0.00625681	0.0316484	4.225e-05	0.00049284	0.00833569	0.00105625	0.00425104				0.00744047
	5	0.032436	0.00221841	7.29e-06	0.00126025	0.0178223	0.00430336					0.0096746
	6	0.00243049	0.00187489	0.003025	0.0358345	0.00125316						0.00888361
	7	0.00207025	0.00020736	0.028832	0.00831744							0.00985677
	8	0.00014884	0.0442682	0.00514089								0.0165193
	9	0.0451988	0.0126113									0.028905
	10	0.0131103										0.0131103
	timepoint	average
	0
	1	0.00959591
	2	0.0105493
	3	0.01194
	4	0.00744047
	5	0.0096746
	6	0.00888361
	7	0.00985677
	8	0.0165193
	9	0.028905
	10	0.0131103

## Sheet: 3
	timepoint	d	delta d	delta d^2		delta d	delta d^2	delta d	delta d^2	delta d	delta d^2	delta d	delta d^2	delta d	delta d^2	delta d	delta d^2	delta d	delta d^2	delta d	delta d^2	delta d	delta d^2
	0	1.6202				t.o.v. C4		tov C5		tov C6		tov C7		tov C8		tov C9		tov C10		tov C11		tov C12
	1	1.6433	0.0231	0.00053361		0.0116	0.00013456	0.127	0.016129	-0.2402	0.057696	0.1679	0.0281904	-0.0128	0.00016384	0.0058	3.364e-05	-0.1298	0.016848	0.068	0.004624	0.0383	0.00146689
	2	1.6549	0.0347	0.00120409		0.1386	0.01921	-0.1132	0.0128142	-0.0723	0.00522729	0.1551	0.024056	-0.007	4.9e-05	-0.124	0.015376	-0.0618	0.00381924	0.1063	0.0112997
	3	1.7819	0.1617	0.0261469		-0.1016	0.0103226	0.0547	0.00299209	-0.0851	0.00724201	0.1609	0.0258888	-0.1368	0.0187142	-0.056	0.003136	-0.0235	0.00055225
	4	1.5417	-0.0785	0.00616225		0.0663	0.00439569	0.0419	0.00175561	-0.0793	0.00628849	0.0311	0.00096721	-0.0688	0.00473344	-0.0177	0.00031329
	5	1.7096	0.0894	0.00799236		0.0535	0.00286225	0.0477	0.00227529	-0.2091	0.0437228	0.0991	0.00982081	-0.0305	0.00093025
	6	1.6968	0.0766	0.00586756		0.0593	0.00351649	-0.0821	0.00674041	-0.1411	0.0199092	0.1374	0.0188788
	7	1.7026	0.0824	0.00678976		-0.0705	0.00497025	-0.0141	0.00019881	-0.1028	0.0105678
	8	1.5728	-0.0474	0.00224676		-0.0025	6.25e-06	0.0242	0.00058564
	9	1.6408	0.0206	0.00042436		0.0358	0.00128164
	10	1.6791	0.0589	0.00346921
	timepoint	delta d^2	delta d^2	delta d^2	delta d^2	delta d^2	delta d^2	delta d^2	delta d^2	delta d^2	delta d^2	average
	0
	1	0.00053361	0.00013456	0.016129	0.057696	0.0281904	0.00016384	3.364e-05	0.016848	0.004624	0.00146689	0.012582
	2	0.00120409	0.01921	0.0128142	0.00522729	0.024056	4.9e-05	0.015376	0.00381924	0.0112997		0.0103395
	3	0.0261469	0.0103226	0.00299209	0.00724201	0.0258888	0.0187142	0.003136	0.00055225			0.0118744
	4	0.00616225	0.00439569	0.00175561	0.00628849	0.00096721	0.00473344	0.00031329				0.00351657
	5	0.00799236	0.00286225	0.00227529	0.0437228	0.00982081	0.00093025					0.0112673
	6	0.00586756	0.00351649	0.00674041	0.0199092	0.0188788						0.0109825
	7	0.00678976	0.00497025	0.00019881	0.0105678							0.00563166
	8	0.00224676	6.25e-06	0.00058564								0.000946217
	9	0.00042436	0.00128164									0.000853
	10	0.00346921										0.00346921
	timepoint	average
	0
	1	0.012582
	2	0.0103395
	3	0.0118744
	4	0.00351657
	5	0.0112673
	6	0.0109825
	7	0.00563166
	8	0.000946217
	9	0.000853
	10	0.00346921

## Sheet: 4
	timepoint	d	delta d	delta d^2		delta d	delta d^2	delta d	delta d^2	delta d	delta d^2	delta d	delta d^2	delta d	delta d^2	delta d	delta d^2	delta d	delta d^2	delta d	delta d^2	delta d	delta d^2
	0	1.2297				t.o.v. C4		tov C5		tov C6		tov C7		tov C8		tov C9		tov C10		tov C11		tov C12
	1	1.1202	-0.1095	0.0119902		0.0748	0.00559504	0.1058	0.0111936	-0.0083	6.889e-05	0.0728	0.00529984	-0.0345	0.00119025	0.1093	0.0119465	-0.2902	0.084216	0.1599	0.025568	0.0427	0.00182329
	2	1.195	-0.0347	0.00120409		0.1806	0.0326164	0.0975	0.00950625	0.0645	0.00416025	0.0383	0.00146689	0.0748	0.00559504	-0.1809	0.0327248	-0.1303	0.0169781	0.2026	0.0410468
	3	1.3008	0.0711	0.00505521		0.1723	0.0296873	0.1703	0.0290021	0.03	0.0009	0.1476	0.0217858	-0.2154	0.0463972	-0.021	0.000441	-0.0876	0.00767376
	4	1.2925	0.0628	0.00394384		0.2451	0.060074	0.1358	0.0184416	0.1393	0.0194045	-0.1426	0.0203348	-0.0555	0.00308025	0.0217	0.00047089
	5	1.3653	0.1356	0.0183874		0.2106	0.0443524	0.2451	0.060074	-0.1509	0.0227708	0.0173	0.00029929	-0.0128	0.00016384
	6	1.3308	0.1011	0.0102212		0.3199	0.102336	-0.0451	0.00203401	0.009	8.1e-05	0.06	0.0036
	7	1.4401	0.2104	0.0442682		0.0297	0.00088209	0.1148	0.013179	0.0517	0.00267289
	8	1.1499	-0.0798	0.00636804		0.1896	0.0359482	0.1575	0.0248062
	9	1.3098	0.0801	0.00641601		0.2323	0.0539633
	10	1.3525	0.1228	0.0150798
	timepoint	delta d^2	delta d^2	delta d^2	delta d^2	delta d^2	delta d^2	delta d^2	delta d^2	delta d^2	delta d^2	average
	0
	1	0.0119902	0.00559504	0.0111936	6.889e-05	0.00529984	0.00119025	0.0119465	0.084216	0.025568	0.00182329	0.0158892
	2	0.00120409	0.0326164	0.00950625	0.00416025	0.00146689	0.00559504	0.0327248	0.0169781	0.0410468		0.0161443
	3	0.00505521	0.0296873	0.0290021	0.0009	0.0217858	0.0463972	0.000441	0.00767376			0.0176178
	4	0.00394384	0.060074	0.0184416	0.0194045	0.0203348	0.00308025	0.00047089				0.0179643
	5	0.0183874	0.0443524	0.060074	0.0227708	0.00029929	0.00016384					0.0243413
	6	0.0102212	0.102336	0.00203401	8.1e-05	0.0036						0.0236544
	7	0.0442682	0.00088209	0.013179	0.00267289							0.0152505
	8	0.00636804	0.0359482	0.0248062								0.0223741
	9	0.00641601	0.0539633									0.0301896
	10	0.0150798										0.0150798
	timepoint	average
	0
	1	0.0158892
	2	0.0161443
	3	0.0176178
	4	0.0179643
	5	0.0243413
	6	0.0236544
	7	0.0152505
	8	0.0223741
	9	0.0301896
	10	0.0150798

## Sheet: 5
	timepoint	d	delta d	delta d^2		delta d	delta d^2	delta d	delta d^2	delta d	delta d^2	delta d	delta d^2	delta d	delta d^2	delta d	delta d^2	delta d	delta d^2	delta d	delta d^2	delta d	delta d^2
	0	2.2853				t.o.v. C4		tov C5		tov C6		tov C7		tov C8		tov C9		tov C10		tov C11		tov C12
	1	2.263	-0.0223	0.00049729		-0.0164	0.00026896	0.0776	0.00602176	-0.0583	0.00339889	-0.0148	0.00021904	0.0478	0.00228484	-0.1084	0.0117506	0.1009	0.0101808	0.0351	0.00123201	-0.1109	0.0122988
	2	2.2466	-0.0387	0.00149769		0.0612	0.00374544	0.0193	0.00037249	-0.0731	0.00534361	0.033	0.001089	-0.0606	0.00367236	-0.0075	5.625e-05	0.136	0.018496	-0.0758	0.00574564
	3	2.3242	0.0389	0.00151321		0.0029	8.41e-06	0.0045	2.025e-05	-0.0253	0.00064009	-0.0754	0.00568516	0.0403	0.00162409	0.0276	0.00076176	0.0251	0.00063001
	4	2.2659	-0.0194	0.00037636		-0.0119	0.00014161	0.0523	0.00273529	-0.1337	0.0178757	0.0255	0.00065025	0.0754	0.00568516	-0.0833	0.00693889
	5	2.2511	-0.0342	0.00116964		0.0359	0.00128881	-0.0561	0.00314721	-0.0328	0.00107584	0.0606	0.00367236	-0.0355	0.00126025
	6	2.2989	0.0136	0.00018496		-0.0725	0.00525625	0.0448	0.00200704	0.0023	5.29e-06	-0.0503	0.00253009
	7	2.1905	-0.0948	0.00898704		0.0284	0.00080656	0.0799	0.00638401	-0.1086	0.011794
	8	2.2914	0.0061	3.721e-05		0.0635	0.00403225	-0.031	0.000961
	9	2.3265	0.0412	0.00169744		-0.0474	0.00224676
	10	2.2156	-0.0697	0.00485809
	timepoint	delta d^2	delta d^2	delta d^2	delta d^2	delta d^2	delta d^2	delta d^2	delta d^2	delta d^2	delta d^2	average
	0
	1	0.00049729	0.00026896	0.00602176	0.00339889	0.00021904	0.00228484	0.0117506	0.0101808	0.00123201	0.0122988	0.0048153
	2	0.00149769	0.00374544	0.00037249	0.00534361	0.001089	0.00367236	5.625e-05	0.018496	0.00574564		0.0044465
	3	0.00151321	8.41e-06	2.025e-05	0.00064009	0.00568516	0.00162409	0.00076176	0.00063001			0.00136037
	4	0.00037636	0.00014161	0.00273529	0.0178757	0.00065025	0.00568516	0.00693889				0.00491475
	5	0.00116964	0.00128881	0.00314721	0.00107584	0.00367236	0.00126025					0.00193569
	6	0.00018496	0.00525625	0.00200704	5.29e-06	0.00253009						0.00199673
	7	0.00898704	0.00080656	0.00638401	0.011794							0.00699289
	8	3.721e-05	0.00403225	0.000961								0.00167682
	9	0.00169744	0.00224676									0.0019721
	10	0.00485809										0.00485809
	timepoint	average
	0
	1	0.0048153
	2	0.0044465
	3	0.00136037
	4	0.00491475
	5	0.00193569
	6	0.00199673
	7	0.00699289
	8	0.00167682
	9	0.0019721
	10	0.00485809

## Sheet: 6
	timepoint	d	delta d	delta d^2		delta d	delta d^2	delta d	delta d^2	delta d	delta d^2	delta d	delta d^2	delta d	delta d^2	delta d	delta d^2	delta d	delta d^2	delta d	delta d^2	delta d	delta d^2
	0	1.3691				t.o.v. C4		tov C5		tov C6		tov C7		tov C8		tov C9		tov C10		tov C11		tov C12
	1	1.3773	0.0082	6.724e-05		-0.0008	6.4e-07	-0.0677	0.00458329	-0.1297	0.0168221	0.1577	0.0248693	0.0187	0.00034969	-0.0687	0.00471969	-0.0069	4.761e-05	0.100598	0.0101199	0.0208023	0.000432736
	2	1.3765	0.0074	5.476e-05		-0.0685	0.00469225	-0.1974	0.0389668	0.028	0.000784	0.1764	0.031117	-0.05	0.0025	-0.0756	0.00571536	0.0936977	0.00877926	0.1214	0.014738
	3	1.3088	-0.0603	0.00363609		-0.1982	0.0392832	-0.0397	0.00157609	0.0467	0.00218089	0.1077	0.0115993	-0.0569	0.00323761	0.0249977	0.000624884	0.1145	0.0131103
	4	1.1791	-0.19	0.0361		-0.0405	0.00164025	-0.021	0.000441	-0.022	0.000484	0.1008	0.0101606	0.0436977	0.00190949	0.0458	0.00209764
	5	1.3368	-0.0323	0.00104329		-0.0218	0.00047524	-0.0897	0.00804609	-0.0289	0.00083521	0.201398	0.040561	0.0645	0.00416025
	6	1.3555	-0.0136	0.00018496		-0.0905	0.00819025	-0.0966	0.00933156	0.0716977	0.00514056	0.2222	0.0493728
	7	1.2868	-0.0823	0.00677329		-0.0974	0.00948676	0.00399769	1.59815e-05	0.0925	0.00855625
	8	1.2799	-0.0892	0.00795664		0.00319769	1.02252e-05	0.0248	0.00061504
	9	1.3805	0.0113977	0.000129907		0.024	0.000576
	10	1.4013	0.0322	0.00103684
	timepoint	delta d^2	delta d^2	delta d^2	delta d^2	delta d^2	delta d^2	delta d^2	delta d^2	delta d^2	delta d^2	average
	0
	1	6.724e-05	6.4e-07	0.00458329	0.0168221	0.0248693	0.00034969	0.00471969	4.761e-05	0.0101199	0.000432736	0.00620122
	2	5.476e-05	0.00469225	0.0389668	0.000784	0.031117	0.0025	0.00571536	0.00877926	0.014738		0.0119275
	3	0.00363609	0.0392832	0.00157609	0.00218089	0.0115993	0.00323761	0.000624884	0.0131103			0.00940604
	4	0.0361	0.00164025	0.000441	0.000484	0.0101606	0.00190949	0.00209764				0.00754757
	5	0.00104329	0.00047524	0.00804609	0.00083521	0.040561	0.00416025					0.00918685
	6	0.00018496	0.00819025	0.00933156	0.00514056	0.0493728						0.014444
	7	0.00677329	0.00948676	1.59815e-05	0.00855625							0.00620807
	8	0.00795664	1.02252e-05	0.00061504								0.00286064
	9	0.000129907	0.000576									0.000352954
	10	0.00103684										0.00103684
	timepoint	average
	0
	1	0.00620122
	2	0.0119275
	3	0.00940604
	4	0.00754757
	5	0.00918685
	6	0.014444
	7	0.00620807
	8	0.00286064
	9	0.000352954
	10	0.00103684

## Sheet: 7
	timepoint	d	delta d	delta d^2		delta d	delta d^2	delta d	delta d^2	delta d	delta d^2	delta d	delta d^2	delta d	delta d^2	delta d	delta d^2	delta d	delta d^2	delta d	delta d^2	delta d	delta d^2
	0	5.343				t.o.v. C4		tov C5		tov C6		tov C7		tov C8		tov C9		tov C10		tov C11		tov C12
	1	5.3828	0.0398	0.00158404		-0.0085	7.225e-05	-0.0542	0.00293764	-0.0425	0.00180625	0.0414	0.00171396	0.0307	0.00094249	-0.0598	0.00357604	0.0386	0.00148996	-0.0445	0.00198025	0.0048	2.304e-05
	2	5.3743	0.0313	0.00097969		-0.0627	0.00393129	-0.0967	0.00935089	-0.0011	1.21e-06	0.0721	0.00519841	-0.0291	0.00084681	-0.0212	0.00044944	-0.0059	3.481e-05	-0.0397	0.00157609
	3	5.3201	-0.0229	0.00052441		-0.1052	0.011067	-0.0553	0.00305809	0.0296	0.00087616	0.0123	0.00015129	0.0095	9.025e-05	-0.0657	0.00431649	-0.0011	1.21e-06
	4	5.2776	-0.0654	0.00427716		-0.0638	0.00407044	-0.0246	0.00060516	-0.0302	0.00091204	0.0509	0.00259081	-0.035	0.001225	-0.0609	0.00370881
	5	5.319	-0.024	0.000576		-0.0331	0.00109561	-0.0844	0.00712336	0.0084	7.056e-05	0.0064	4.096e-05	-0.0302	0.00091204
	6	5.3497	0.0067	4.489e-05		-0.0929	0.00863041	-0.0458	0.00209764	-0.0361	0.00130321	0.0112	0.00012544
	7	5.2899	-0.0531	0.00281961		-0.0543	0.00294849	-0.0903	0.00815409	-0.0313	0.00097969
	8	5.3285	-0.0145	0.00021025		-0.0988	0.00976144	-0.0855	0.00731025
	9	5.284	-0.059	0.003481		-0.094	0.008836
	10	5.2888	-0.0542	0.00293764
	timepoint	delta d^2	delta d^2	delta d^2	delta d^2	delta d^2	delta d^2	delta d^2	delta d^2	delta d^2	delta d^2	average
	0
	1	0.00158404	7.225e-05	0.00293764	0.00180625	0.00171396	0.00094249	0.00357604	0.00148996	0.00198025	2.304e-05	0.00161259
	2	0.00097969	0.00393129	0.00935089	1.21e-06	0.00519841	0.00084681	0.00044944	3.481e-05	0.00157609		0.0024854
	3	0.00052441	0.011067	0.00305809	0.00087616	0.00015129	9.025e-05	0.00431649	1.21e-06			0.00251062
	4	0.00427716	0.00407044	0.00060516	0.00091204	0.00259081	0.001225	0.00370881				0.0024842
	5	0.000576	0.00109561	0.00712336	7.056e-05	4.096e-05	0.00091204					0.00163642
	6	4.489e-05	0.00863041	0.00209764	0.00130321	0.00012544						0.00244032
	7	0.00281961	0.00294849	0.00815409	0.00097969							0.00372547
	8	0.00021025	0.00976144	0.00731025								0.00576065
	9	0.003481	0.008836									0.0061585
	10	0.00293764										0.00293764
	timepoint	average
	0
	1	0.00161259
	2	0.0024854
	3	0.00251062
	4	0.0024842
	5	0.00163642
	6	0.00244032
	7	0.00372547
	8	0.00576065
	9	0.0061585
	10	0.00293764

## Sheet: 8
	timepoint	d	delta d	delta d^2		delta d	delta d^2	delta d	delta d^2	delta d	delta d^2	delta d	delta d^2	delta d	delta d^2	delta d	delta d^2	delta d	delta d^2	delta d	delta d^2	delta d	delta d^2
	0	1.5053				t.o.v. C4		tov C5		tov C6		tov C7		tov C8		tov C9		tov C10		tov C11		tov C12
	1	1.4517	-0.0536	0.00287296		0.3909	0.152803	-0.3058	0.0935136	-0.0198	0.00039204	0.1673	0.0279893	0.0932	0.00868624	-0.1863	0.0347077	-0.0273	0.00074529	-0.1227	0.0150553	-0.0039	1.521e-05
	2	1.8426	0.3373	0.113771		0.0851	0.00724201	-0.3256	0.106015	0.1475	0.0217562	0.2605	0.0678603	-0.0931	0.00866761	-0.2136	0.045625	-0.15	0.0225	-0.1266	0.0160276
	3	1.5368	0.0315	0.00099225		0.0653	0.00426409	-0.1583	0.0250589	0.2407	0.0579365	0.0742	0.00550564	-0.1204	0.0144962	-0.3363	0.113098	-0.1539	0.0236852
	4	1.517	0.0117	0.00013689		0.2326	0.0541028	-0.0651	0.00423801	0.0544	0.00295936	0.0469	0.00219961	-0.2431	0.0590976	-0.3402	0.115736
	5	1.6843	0.179	0.032041		0.3258	0.106146	-0.2514	0.063202	0.0271	0.00073441	-0.0758	0.00574564	-0.247	0.061009
	6	1.7775	0.2722	0.0740928		0.1395	0.0194602	-0.2787	0.0776737	-0.0956	0.00913936	-0.0797	0.00635209
	7	1.5912	0.0859	0.00737881		0.1122	0.0125888	-0.4014	0.161122	-0.0995	0.00990025
	8	1.5639	0.0586	0.00343396		-0.0105	0.00011025	-0.4053	0.164268
	9	1.4412	-0.0641	0.00410881		-0.0144	0.00020736
	10	1.4373	-0.068	0.004624
	timepoint	delta d^2	delta d^2	delta d^2	delta d^2	delta d^2	delta d^2	delta d^2	delta d^2	delta d^2	delta d^2	average
	0
	1	0.00287296	0.152803	0.0935136	0.00039204	0.0279893	0.00868624	0.0347077	0.00074529	0.0150553	1.521e-05	0.033678
	2	0.113771	0.00724201	0.106015	0.0217562	0.0678603	0.00866761	0.045625	0.0225	0.0160276		0.0454961
	3	0.00099225	0.00426409	0.0250589	0.0579365	0.00550564	0.0144962	0.113098	0.0236852			0.0306296
	4	0.00013689	0.0541028	0.00423801	0.00295936	0.00219961	0.0590976	0.115736				0.0340672
	5	0.032041	0.106146	0.063202	0.00073441	0.00574564	0.061009					0.0448129
	6	0.0740928	0.0194602	0.0776737	0.00913936	0.00635209						0.0373436
	7	0.00737881	0.0125888	0.161122	0.00990025							0.0477475
	8	0.00343396	0.00011025	0.164268								0.0559374
	9	0.00410881	0.00020736									0.00215809
	10	0.004624										0.004624
	timepoint	average
	0
	1	0.033678
	2	0.0454961
	3	0.0306296
	4	0.0340672
	5	0.0448129
	6	0.0373436
	7	0.0477475
	8	0.0559374
	9	0.00215809
	10	0.004624

## Sheet: 9
	timepoint	d	delta d	delta d^2		delta d	delta d^2	delta d	delta d^2	delta d	delta d^2	delta d	delta d^2	delta d	delta d^2	delta d	delta d^2	delta d	delta d^2	delta d	delta d^2	delta d	delta d^2
	0	1.8733				t.o.v. C4		tov C5		tov C6		tov C7		tov C8		tov C9		tov C10		tov C11		tov C12
	1	1.891	0.0177	0.00031329		-0.0106	0.00011236	0.0166	0.00027556	-0.0374	0.00139876	0.0119	0.00014161	0.0414	0.00171396	-0.0595	0.00354025	0.0515	0.00265225	-0.0268	0.00071824	0.0162	0.00026244
	2	1.8804	0.0071	5.041e-05		0.006	3.6e-05	-0.0208	0.00043264	-0.0255	0.00065025	0.0533	0.00284089	-0.0181	0.00032761	-0.008	6.4e-05	0.0247	0.00061009	-0.0106	0.00011236
	3	1.897	0.0237	0.00056169		-0.0314	0.00098596	-0.0089	7.921e-05	0.0159	0.00025281	-0.0062	3.844e-05	0.0334	0.00111556	-0.0348	0.00121104	0.0409	0.00167281
	4	1.8596	-0.0137	0.00018769		-0.0195	0.00038025	0.0325	0.00105625	-0.0436	0.00190096	0.0453	0.00205209	0.0066	4.356e-05	-0.0186	0.00034596
	5	1.8715	-0.0018	3.24e-06		0.0219	0.00047961	-0.027	0.000729	0.0079	6.241e-05	0.0185	0.00034225	0.0228	0.00051984
	6	1.9129	0.0396	0.00156816		-0.0376	0.00141376	0.0245	0.00060025	-0.0189	0.00035721	0.0347	0.00120409
	7	1.8534	-0.0199	0.00039601		0.0139	0.00019321	-0.0023	5.29e-06	-0.0027	7.29e-06
	8	1.9049	0.0316	0.00099856		-0.0129	0.00016641	0.0139	0.00019321
	9	1.8781	0.0048	2.304e-05		0.0033	1.089e-05
	10	1.8943	0.021	0.000441
	timepoint	delta d^2	delta d^2	delta d^2	delta d^2	delta d^2	delta d^2	delta d^2	delta d^2	delta d^2	delta d^2	average
	0
	1	0.00031329	0.00011236	0.00027556	0.00139876	0.00014161	0.00171396	0.00354025	0.00265225	0.00071824	0.00026244	0.00111287
	2	5.041e-05	3.6e-05	0.00043264	0.00065025	0.00284089	0.00032761	6.4e-05	0.00061009	0.00011236		0.000569361
	3	0.00056169	0.00098596	7.921e-05	0.00025281	3.844e-05	0.00111556	0.00121104	0.00167281			0.00073969
	4	0.00018769	0.00038025	0.00105625	0.00190096	0.00205209	4.356e-05	0.00034596				0.000852394
	5	3.24e-06	0.00047961	0.000729	6.241e-05	0.00034225	0.00051984					0.000356058
	6	0.00156816	0.00141376	0.00060025	0.00035721	0.00120409						0.00102869
	7	0.00039601	0.00019321	5.29e-06	7.29e-06							0.00015045
	8	0.00099856	0.00016641	0.00019321								0.000452727
	9	2.304e-05	1.089e-05									1.6965e-05
	10	0.000441										0.000441
	timepoint	average
	0
	1	0.00111287
	2	0.000569361
	3	0.00073969
	4	0.000852394
	5	0.000356058
	6	0.00102869
	7	0.00015045
	8	0.000452727
	9	1.6965e-05
	10	0.000441

## Sheet: 10
	timepoint	d	delta d	delta d^2		delta d	delta d^2	delta d	delta d^2	delta d	delta d^2	delta d	delta d^2	delta d	delta d^2	delta d	delta d^2	delta d	delta d^2	delta d	delta d^2	delta d	delta d^2
	0	4.0697				t.o.v. C4		tov C5		tov C6		tov C7		tov C8		tov C9		tov C10		tov C11		tov C12
	1	4.117	0.0473	0.00223729		0.0266	0.00070756	-0.0734	0.00538756	0.1317	0.0173449	-0.0715	0.00511225	-0.0327	0.00106929	-0.0714	0.00509796	-0.0685	0.00469225	0.1373	0.0188513	-0.1262	0.0159264
	2	4.1436	0.0739	0.00546121		-0.0468	0.00219024	0.0583	0.00339889	0.0602	0.00362404	-0.1042	0.0108576	-0.1041	0.0108368	-0.1399	0.019572	0.0688	0.00473344	0.0111	0.00012321
	3	4.0702	0.0005	2.5e-07		0.0849	0.00720801	-0.0132	0.00017424	0.0275	0.00075625	-0.1756	0.0308354	-0.1726	0.0297908	-0.0026	6.76e-06	-0.0574	0.00329476
	4	4.2019	0.1322	0.0174768		0.0134	0.00017956	-0.0459	0.00210681	-0.0439	0.00192721	-0.2441	0.0595848	-0.0353	0.00124609	-0.1288	0.0165894
	5	4.1304	0.0607	0.00368449		-0.0193	0.00037249	-0.1173	0.0137593	-0.1124	0.0126338	-0.1068	0.0114062	-0.1615	0.0260822
	6	4.0977	0.028	0.000784		-0.0907	0.00822649	-0.1858	0.0345216	0.0249	0.00062001	-0.233	0.054289
	7	4.0263	-0.0434	0.00188356		-0.1592	0.0253446	-0.0485	0.00235225	-0.1013	0.0102617
	8	3.9578	-0.1119	0.0125216		-0.0219	0.00047961	-0.1747	0.0305201
	9	4.0951	0.0254	0.00064516		-0.1481	0.0219336
	10	3.9689	-0.1008	0.0101606
	timepoint	delta d^2	delta d^2	delta d^2	delta d^2	delta d^2	delta d^2	delta d^2	delta d^2	delta d^2	delta d^2	average
	0
	1	0.00223729	0.00070756	0.00538756	0.0173449	0.00511225	0.00106929	0.00509796	0.00469225	0.0188513	0.0159264	0.00764268
	2	0.00546121	0.00219024	0.00339889	0.00362404	0.0108576	0.0108368	0.019572	0.00473344	0.00012321		0.00675528
	3	2.5e-07	0.00720801	0.00017424	0.00075625	0.0308354	0.0297908	6.76e-06	0.00329476			0.0090083
	4	0.0174768	0.00017956	0.00210681	0.00192721	0.0595848	0.00124609	0.0165894				0.0141587
	5	0.00368449	0.00037249	0.0137593	0.0126338	0.0114062	0.0260822					0.0113231
	6	0.000784	0.00822649	0.0345216	0.00062001	0.054289						0.0196882
	7	0.00188356	0.0253446	0.00235225	0.0102617							0.00996053
	8	0.0125216	0.00047961	0.0305201								0.0145071
	9	0.00064516	0.0219336									0.0112894
	10	0.0101606										0.0101606
	timepoint	average
	0
	1	0.00764268
	2	0.00675528
	3	0.0090083
	4	0.0141587
	5	0.0113231
	6	0.0196882
	7	0.00996053
	8	0.0145071
	9	0.0112894
	10	0.0101606

[truncated: 11 more sheets: 11, 12, 13, 14, 15, 16, 17, 18, 19, 20, average]
