# Supplementary material for: Evidence That Ion-Based Signaling Initiating at the Cell Surface Can Potentially Influence Chromatin Dynamics and Chromatin-Bound Proteins in the Nucleus
Source: Front Plant Sci. 2019 Oct 17;10:1267. doi: 10.3389/fpls.2019.01267 (PMC6811650; doi:10.3389/fpls.2019.01267)
Supplement: Supplementary file 17 [file Table_5.xlsx]

## Sheet: 1
	timepoint	d	delta d	delta d^2		delta d	delta d^2	delta d	delta d^2	delta d	delta d^2	delta d	delta d^2	delta d	delta d^2	delta d	delta d^2	delta d	delta d^2	delta d	delta d^2	delta d	delta d^2
	0	4.637				t.o.v. C4		tov C5		tov C6		tov C7		tov C8		tov C9		tov C10		tov C11		tov C12
	1	4.4009	-0.2361	0.0557432		-0.0018	3.24e-06	-0.0034	1.156e-05	0.1084	0.0117506	-0.0128	0.00016384	-0.0284	0.00080656	-0.0333	0.00110889	0.1208	0.0145926	-0.009	8.1e-05	0.165	0.027225
	2	4.3991	-0.2379	0.0565964		-0.0052	2.704e-05	0.105	0.011025	0.0956	0.00913936	-0.0412	0.00169744	-0.0617	0.00380689	0.0875	0.00765625	0.1118	0.0124992	0.156	0.024336
	3	4.3957	-0.2413	0.0582257		0.1032	0.0106502	0.0922	0.00850084	0.0672	0.00451584	-0.0745	0.00555025	0.0591	0.00349281	0.0785	0.00616225	0.2768	0.0766182
	4	4.5041	-0.1329	0.0176624		0.0904	0.00817216	0.0638	0.00407044	0.0339	0.00114921	0.0463	0.00214369	0.0501	0.00251001	0.2435	0.0592923
	5	4.4913	-0.1457	0.0212285		0.062	0.003844	0.0305	0.00093025	0.1547	0.0239321	0.0373	0.00139129	0.2151	0.046268
	6	4.4629	-0.1741	0.0303108		0.0287	0.00082369	0.1513	0.0228917	0.1457	0.0212285	0.2023	0.0409253
	7	4.4296	-0.2074	0.0430148		0.1495	0.0223502	0.1423	0.0202493	0.3107	0.0965345
	8	4.5504	-0.0866	0.00749956		0.1405	0.0197403	0.3073	0.0944333
	9	4.5414	-0.0956	0.00913936		0.3055	0.0933303
	10	4.7064	0.0694	0.00481636
	timepoint	delta d^2	delta d^2	delta d^2	delta d^2	delta d^2	delta d^2	delta d^2	delta d^2	delta d^2	delta d^2	average
	0
	1	0.0557432	3.24e-06	1.156e-05	0.0117506	0.00016384	0.00080656	0.00110889	0.0145926	8.1e-05	0.027225	0.0111486
	2	0.0565964	2.704e-05	0.011025	0.00913936	0.00169744	0.00380689	0.00765625	0.0124992	0.024336		0.0140871
	3	0.0582257	0.0106502	0.00850084	0.00451584	0.00555025	0.00349281	0.00616225	0.0766182			0.0217145
	4	0.0176624	0.00817216	0.00407044	0.00114921	0.00214369	0.00251001	0.0592923				0.0135715
	5	0.0212285	0.003844	0.00093025	0.0239321	0.00139129	0.046268					0.0162657
	6	0.0303108	0.00082369	0.0228917	0.0212285	0.0409253						0.023236
	7	0.0430148	0.0223502	0.0202493	0.0965345							0.0455372
	8	0.00749956	0.0197403	0.0944333								0.0405577
	9	0.00913936	0.0933303									0.0512348
	10	0.00481636										0.00481636
	timepoint	average
	0
	1	0.0111486
	2	0.0140871
	3	0.0217145
	4	0.0135715
	5	0.0162657
	6	0.023236
	7	0.0455372
	8	0.0405577
	9	0.0512348
	10	0.00481636
	Table 5_Chromatin dynamics +eATP (Fig2C) mRuby-LacR

## Sheet: 2
	timepoint	d	delta d	delta d^2		delta d	delta d^2	delta d	delta d^2	delta d	delta d^2	delta d	delta d^2	delta d	delta d^2	delta d	delta d^2	delta d	delta d^2	delta d	delta d^2	delta d	delta d^2
	0	3.6416				t.o.v. C4		tov C5		tov C6		tov C7		tov C8		tov C9		tov C10		tov C11		tov C12
	1	3.6099	-0.0317	0.00100489		0.1508	0.0227406	-0.0463	0.00214369	-0.0531	0.00281961	0.1463	0.0214037	0.0017	2.89e-06	0.1949	0.037986	-0.0939	0.00881721	0.2069	0.0428076	-0.0779	0.00606841
	2	3.7607	0.1191	0.0141848		0.1045	0.0109202	-0.0994	0.00988036	0.0932	0.00868624	0.148	0.021904	0.1966	0.0386516	0.101	0.010201	0.113	0.012769	0.129	0.016641
	3	3.7144	0.0728	0.00529984		0.0514	0.00264196	0.0469	0.00219961	0.0949	0.00900601	0.3429	0.11758	0.1027	0.0105473	0.3079	0.0948024	0.0351	0.00123201
	4	3.6613	0.0197	0.00038809		0.1977	0.0390853	0.0486	0.00236196	0.2898	0.083984	0.249	0.062001	0.3096	0.0958522	0.23	0.0529
	5	3.8076	0.166	0.027556		0.1994	0.0397604	0.2435	0.0592923	0.1959	0.0383768	0.4559	0.207845	0.2317	0.0536849
	6	3.8093	0.1677	0.0281233		0.3943	0.155472	0.1496	0.0223802	0.4028	0.162248	0.378	0.142884
	7	4.0042	0.3626	0.131479		0.3004	0.0902402	0.3565	0.127092	0.3249	0.10556
	8	3.9103	0.2687	0.0721997		0.5073	0.257353	0.2786	0.077618
	9	4.1172	0.4756	0.226195		0.4294	0.184384
	10	4.0393	0.3977	0.158165
	timepoint	delta d^2	delta d^2	delta d^2	delta d^2	delta d^2	delta d^2	delta d^2	delta d^2	delta d^2	delta d^2	average
	0
	1	0.00100489	0.0227406	0.00214369	0.00281961	0.0214037	2.89e-06	0.037986	0.00881721	0.0428076	0.00606841	0.0145795
	2	0.0141848	0.0109202	0.00988036	0.00868624	0.021904	0.0386516	0.010201	0.012769	0.016641		0.015982
	3	0.00529984	0.00264196	0.00219961	0.00900601	0.11758	0.0105473	0.0948024	0.00123201			0.0304137
	4	0.00038809	0.0390853	0.00236196	0.083984	0.062001	0.0958522	0.0529				0.0480818
	5	0.027556	0.0397604	0.0592923	0.0383768	0.207845	0.0536849					0.0710859
	6	0.0281233	0.155472	0.0223802	0.162248	0.142884						0.102222
	7	0.131479	0.0902402	0.127092	0.10556							0.113593
	8	0.0721997	0.257353	0.077618								0.135724
	9	0.226195	0.184384									0.20529
	10	0.158165										0.158165
	timepoint	average
	0
	1	0.0145795
	2	0.015982
	3	0.0304137
	4	0.0480818
	5	0.0710859
	6	0.102222
	7	0.113593
	8	0.135724
	9	0.20529
	10	0.158165

## Sheet: 3
	timepoint	d	delta d	delta d^2		delta d	delta d^2	delta d	delta d^2	delta d	delta d^2	delta d	delta d^2	delta d	delta d^2	delta d	delta d^2	delta d	delta d^2	delta d	delta d^2	delta d	delta d^2
	0	3.7638				t.o.v. C4		tov C5		tov C6		tov C7		tov C8		tov C9		tov C10		tov C11		tov C12
	1	3.6275	-0.1363	0.0185777		-0.1167	0.0136189	0.2434	0.0592436	-0.0873	0.00762129	-0.209	0.043681	-0.0111	0.00012321	0.5155	0.26574	-0.3273	0.107125	-0.1203	0.0144721	0.1098	0.012056
	2	3.5108	-0.253	0.064009		0.1267	0.0160529	0.1561	0.0243672	-0.2963	0.0877937	-0.2201	0.048444	0.5044	0.254419	0.1882	0.0354192	-0.4476	0.200346	-0.0105	0.00011025
	3	3.7542	-0.0096	9.216e-05		0.0394	0.00155236	-0.0529	0.00279841	-0.3074	0.0944948	0.2954	0.0872612	0.1771	0.0313644	0.0679	0.00461041	-0.3378	0.114109
	4	3.6669	-0.0969	0.00938961		-0.1696	0.0287642	-0.064	0.004096	0.2081	0.0433056	-0.0319	0.00101761	0.0568	0.00322624	0.1777	0.0315773
	5	3.4579	-0.3059	0.0935748		-0.1807	0.0326525	0.4515	0.203852	-0.1192	0.0142086	-0.1522	0.0231648	0.1666	0.0277556
	6	3.4468	-0.317	0.100489		0.3348	0.112091	0.1242	0.0154256	-0.2395	0.0573603	-0.0424	0.00179776
	7	3.9623	0.1985	0.0394023		0.0075	5.625e-05	0.0039	1.521e-05	-0.1297	0.0168221
	8	3.635	-0.1288	0.0165894		-0.1128	0.0127238	0.1137	0.0129277
	9	3.5147	-0.2491	0.0620508		-0.003	9e-06
	10	3.6245	-0.1393	0.0194045
	timepoint	delta d^2	delta d^2	delta d^2	delta d^2	delta d^2	delta d^2	delta d^2	delta d^2	delta d^2	delta d^2	average
	0
	1	0.0185777	0.0136189	0.0592436	0.00762129	0.043681	0.00012321	0.26574	0.107125	0.0144721	0.012056	0.0542259
	2	0.064009	0.0160529	0.0243672	0.0877937	0.048444	0.254419	0.0354192	0.200346	0.00011025		0.0812179
	3	9.216e-05	0.00155236	0.00279841	0.0944948	0.0872612	0.0313644	0.00461041	0.114109			0.0420353
	4	0.00938961	0.0287642	0.004096	0.0433056	0.00101761	0.00322624	0.0315773				0.0173395
	5	0.0935748	0.0326525	0.203852	0.0142086	0.0231648	0.0277556					0.0658681
	6	0.100489	0.112091	0.0154256	0.0573603	0.00179776						0.0574327
	7	0.0394023	5.625e-05	1.521e-05	0.0168221							0.014074
	8	0.0165894	0.0127238	0.0129277								0.0140803
	9	0.0620508	9e-06									0.0310299
	10	0.0194045										0.0194045
	timepoint	average
	0
	1	0.0542259
	2	0.0812179
	3	0.0420353
	4	0.0173395
	5	0.0658681
	6	0.0574327
	7	0.014074
	8	0.0140803
	9	0.0310299
	10	0.0194045

## Sheet: 4
	timepoint	d	delta d	delta d^2		delta d	delta d^2	delta d	delta d^2	delta d	delta d^2	delta d	delta d^2	delta d	delta d^2	delta d	delta d^2	delta d	delta d^2	delta d	delta d^2	delta d	delta d^2
	0	3.5071				t.o.v. C4		tov C5		tov C6		tov C7		tov C8		tov C9		tov C10		tov C11		tov C12
	1	3.8219	0.3148	0.099099		0.0184	0.00033856	-0.0053	2.809e-05	0.171	0.029241	-0.2496	0.0623002	0.391	0.152881	-0.0007	4.9e-07	0.0006	3.6e-07	-0.0087	7.569e-05	-0.0799	0.00638401
	2	3.8403	0.3332	0.111022		0.0131	0.00017161	0.1657	0.0274565	-0.0786	0.00617796	0.1414	0.019994	0.3903	0.152334	-0.0001	1e-08	-0.0081	6.561e-05	-0.0886	0.00784996
	3	3.835	0.3279	0.107518		0.1841	0.0338928	-0.0839	0.00703921	0.3124	0.0975938	0.1407	0.0197965	0.3909	0.152803	-0.0088	7.744e-05	-0.088	0.007744
	4	4.006	0.4989	0.248901		-0.0655	0.00429025	0.3071	0.0943104	0.3117	0.0971569	0.1413	0.0199657	0.3822	0.146077	-0.0887	0.00786769
	5	3.7564	0.2493	0.0621505		0.3255	0.10595	0.3064	0.093881	0.3123	0.0975313	0.1326	0.0175828	0.3023	0.0913853
	6	4.1474	0.6403	0.409984		0.3248	0.105495	0.307	0.094249	0.3036	0.092173	0.0527	0.00277729
	7	4.1467	0.6396	0.409088		0.3254	0.105885	0.2983	0.0889829	0.2237	0.0500417
	8	4.1473	0.6402	0.409856		0.3167	0.100299	0.2184	0.0476986
	9	4.1386	0.6315	0.398792		0.2368	0.0560742
	10	4.0587	0.5516	0.304263
	timepoint	delta d^2	delta d^2	delta d^2	delta d^2	delta d^2	delta d^2	delta d^2	delta d^2	delta d^2	delta d^2	average
	0
	1	0.099099	0.00033856	2.809e-05	0.029241	0.0623002	0.152881	4.9e-07	3.6e-07	7.569e-05	0.00638401	0.0350348
	2	0.111022	0.00017161	0.0274565	0.00617796	0.019994	0.152334	1e-08	6.561e-05	0.00784996		0.0361191
	3	0.107518	0.0338928	0.00703921	0.0975938	0.0197965	0.152803	7.744e-05	0.007744			0.0533081
	4	0.248901	0.00429025	0.0943104	0.0971569	0.0199657	0.146077	0.00786769				0.088367
	5	0.0621505	0.10595	0.093881	0.0975313	0.0175828	0.0913853					0.0780802
	6	0.409984	0.105495	0.094249	0.092173	0.00277729						0.140936
	7	0.409088	0.105885	0.0889829	0.0500417							0.163499
	8	0.409856	0.100299	0.0476986								0.185951
	9	0.398792	0.0560742									0.227433
	10	0.304263										0.304263
	timepoint	average
	0
	1	0.0350348
	2	0.0361191
	3	0.0533081
	4	0.088367
	5	0.0780802
	6	0.140936
	7	0.163499
	8	0.185951
	9	0.227433
	10	0.304263

## Sheet: 5
	timepoint	d	delta d	delta d^2		delta d	delta d^2	delta d	delta d^2	delta d	delta d^2	delta d	delta d^2	delta d	delta d^2	delta d	delta d^2	delta d	delta d^2	delta d	delta d^2	delta d	delta d^2
	0	6.8528				t.o.v. C4		tov C5		tov C6		tov C7		tov C8		tov C9		tov C10		tov C11		tov C12
	1	6.8708	0.018	0.000324		-0.063	0.003969	-0.0788	0.00620944	-0.014	0.000196	-0.0352	0.00123904	-0.1068	0.0114062	-0.0449	0.00201601	0.2032	0.0412902	-0.0065	4.225e-05	-0.1479	0.0218744
	2	6.8078	-0.045	0.002025		-0.1418	0.0201072	-0.0928	0.00861184	-0.0492	0.00242064	-0.142	0.020164	-0.1517	0.0230129	0.1583	0.0250589	0.1967	0.0386909	-0.1544	0.0238394
	3	6.729	-0.1238	0.0153264		-0.1558	0.0242736	-0.128	0.016384	-0.156	0.024336	-0.1869	0.0349316	0.0515	0.00265225	0.1518	0.0230432	0.0488	0.00238144
	4	6.715	-0.1378	0.0189888		-0.191	0.036481	-0.2348	0.055131	-0.2009	0.0403608	0.0163	0.00026569	0.045	0.002025	0.0039	1.521e-05
	5	6.6798	-0.173	0.029929		-0.2978	0.0886848	-0.2797	0.0782321	0.0023	5.29e-06	0.0098	9.604e-05	-0.1029	0.0105884
	6	6.573	-0.2798	0.078288		-0.3427	0.117443	-0.0765	0.00585225	-0.0042	1.764e-05	-0.1381	0.0190716
	7	6.5281	-0.3247	0.10543		-0.1395	0.0194602	-0.083	0.006889	-0.1521	0.0231344
	8	6.7313	-0.1215	0.0147623		-0.146	0.021316	-0.2309	0.0533148
	9	6.7248	-0.128	0.016384		-0.2939	0.0863772
	10	6.5769	-0.2759	0.0761208
	timepoint	delta d^2	delta d^2	delta d^2	delta d^2	delta d^2	delta d^2	delta d^2	delta d^2	delta d^2	delta d^2	average
	0
	1	0.000324	0.003969	0.00620944	0.000196	0.00123904	0.0114062	0.00201601	0.0412902	4.225e-05	0.0218744	0.00885666
	2	0.002025	0.0201072	0.00861184	0.00242064	0.020164	0.0230129	0.0250589	0.0386909	0.0238394		0.0182145
	3	0.0153264	0.0242736	0.016384	0.024336	0.0349316	0.00265225	0.0230432	0.00238144			0.0179161
	4	0.0189888	0.036481	0.055131	0.0403608	0.00026569	0.002025	1.521e-05				0.0218954
	5	0.029929	0.0886848	0.0782321	5.29e-06	9.604e-05	0.0105884					0.0345893
	6	0.078288	0.117443	0.00585225	1.764e-05	0.0190716						0.0441346
	7	0.10543	0.0194602	0.006889	0.0231344							0.0387284
	8	0.0147623	0.021316	0.0533148								0.0297977
	9	0.016384	0.0863772									0.0513806
	10	0.0761208										0.0761208
	timepoint	average
	0
	1	0.00885666
	2	0.0182145
	3	0.0179161
	4	0.0218954
	5	0.0345893
	6	0.0441346
	7	0.0387284
	8	0.0297977
	9	0.0513806
	10	0.0761208

## Sheet: 6
	timepoint	d	delta d	delta d^2		delta d	delta d^2	delta d	delta d^2	delta d	delta d^2	delta d	delta d^2	delta d	delta d^2	delta d	delta d^2	delta d	delta d^2	delta d	delta d^2	delta d	delta d^2
	0	2.4844				t.o.v. C4		tov C5		tov C6		tov C7		tov C8		tov C9		tov C10		tov C11		tov C12
	1	2.5177	0.0333	0.00110889		-0.0072	5.184e-05	-0.1174	0.0137828	0.1942	0.0377136	-0.0715	0.00511225	0.0124	0.00015376	0.1294	0.0167444	-0.163	0.026569	0.1239	0.0153512	0.0021	4.41e-06
	2	2.5105	0.0261	0.00068121		-0.1246	0.0155252	0.0768	0.00589824	0.1227	0.0150553	-0.0591	0.00349281	0.1418	0.0201072	-0.0336	0.00112896	-0.0391	0.00152881	0.126	0.015876
	3	2.3931	-0.0913	0.00833569		0.0696	0.00484416	0.0053	2.809e-05	0.1351	0.018252	0.0703	0.00494209	-0.0212	0.00044944	0.0903	0.00815409	-0.037	0.001369
	4	2.5873	0.1029	0.0105884		-0.0019	3.61e-06	0.0177	0.00031329	0.2645	0.0699602	-0.0927	0.00859329	0.1027	0.0105473	0.0924	0.00853776
	5	2.5158	0.0314	0.00098596		0.0105	0.00011025	0.1471	0.0216384	0.1015	0.0103023	0.0312	0.00097344	0.1048	0.010983
	6	2.5282	0.0438	0.00191844		0.1399	0.019572	-0.0159	0.00025281	0.2254	0.0508052	0.0333	0.00110889
	7	2.6576	0.1732	0.0299982		-0.0231	0.00053361	0.108	0.011664	0.2275	0.0517563
	8	2.4946	0.0102	0.00010404		0.1008	0.0101606	0.1101	0.012122
	9	2.6185	0.1341	0.0179828		0.1029	0.0105884
	10	2.6206	0.1362	0.0185504
	timepoint	delta d^2	delta d^2	delta d^2	delta d^2	delta d^2	delta d^2	delta d^2	delta d^2	delta d^2	delta d^2	average
	0
	1	0.00110889	5.184e-05	0.0137828	0.0377136	0.00511225	0.00015376	0.0167444	0.026569	0.0153512	4.41e-06	0.0116592
	2	0.00068121	0.0155252	0.00589824	0.0150553	0.00349281	0.0201072	0.00112896	0.00152881	0.015876		0.00881041
	3	0.00833569	0.00484416	2.809e-05	0.018252	0.00494209	0.00044944	0.00815409	0.001369			0.00579682
	4	0.0105884	3.61e-06	0.00031329	0.0699602	0.00859329	0.0105473	0.00853776				0.0155063
	5	0.00098596	0.00011025	0.0216384	0.0103023	0.00097344	0.010983					0.00749889
	6	0.00191844	0.019572	0.00025281	0.0508052	0.00110889						0.0147315
	7	0.0299982	0.00053361	0.011664	0.0517563							0.023488
	8	0.00010404	0.0101606	0.012122								0.00746223
	9	0.0179828	0.0105884									0.0142856
	10	0.0185504										0.0185504
	timepoint	average
	0
	1	0.0116592
	2	0.00881041
	3	0.00579682
	4	0.0155063
	5	0.00749889
	6	0.0147315
	7	0.023488
	8	0.00746223
	9	0.0142856
	10	0.0185504

## Sheet: 7
	timepoint	d	delta d	delta d^2		delta d	delta d^2	delta d	delta d^2	delta d	delta d^2	delta d	delta d^2	delta d	delta d^2	delta d	delta d^2	delta d	delta d^2	delta d	delta d^2	delta d	delta d^2
	0	5.0748				t.o.v. C4		tov C5		tov C6		tov C7		tov C8		tov C9		tov C10		tov C11		tov C12
	1	5.0616	-0.0132	0.00017424		0.2663	0.0709157	-0.2732	0.0746382	-0.0271	0.00073441	-0.5225	0.273006	0.3179	0.10106	0.2865	0.0820822	-0.3192	0.101889	0.0736	0.00541696	-0.3469	0.12034
	2	5.3279	0.2531	0.0640596		-0.0069	4.761e-05	-0.3003	0.0901801	-0.5496	0.30206	-0.2046	0.0418612	0.6044	0.365299	-0.0327	0.00106929	-0.2456	0.0603194	-0.2733	0.0746929
	3	5.0547	-0.0201	0.00040401		-0.034	0.001156	-0.8228	0.677	-0.2317	0.0536849	0.0819	0.00670761	0.2852	0.081339	0.0409	0.00167281	-0.5925	0.351056
	4	5.0276	-0.0472	0.00222784		-0.5565	0.309692	-0.5049	0.254924	0.0548	0.00300304	-0.2373	0.0563113	0.3588	0.128737	-0.306	0.093636
	5	4.5051	-0.5697	0.324558		-0.2386	0.05693	-0.2184	0.0476986	-0.2644	0.0699074	-0.1637	0.0267977	0.0119	0.00014161
	6	4.823	-0.2518	0.0634032		0.0479	0.00229441	-0.5376	0.289014	-0.1908	0.0364046	-0.5106	0.260712
	7	5.1095	0.0347	0.00120409		-0.2713	0.0736037	-0.464	0.215296	-0.5377	0.289121
	8	4.7903	-0.2845	0.0809402		-0.1977	0.0390853	-0.8109	0.657559
	9	4.8639	-0.2109	0.0444788		-0.5446	0.296589
	10	4.517	-0.5578	0.311141
	timepoint	delta d^2	delta d^2	delta d^2	delta d^2	delta d^2	delta d^2	delta d^2	delta d^2	delta d^2	delta d^2	average
	0
	1	0.00017424	0.0709157	0.0746382	0.00073441	0.273006	0.10106	0.0820822	0.101889	0.00541696	0.12034	0.0830257
	2	0.0640596	4.761e-05	0.0901801	0.30206	0.0418612	0.365299	0.00106929	0.0603194	0.0746929		0.111066
	3	0.00040401	0.001156	0.677	0.0536849	0.00670761	0.081339	0.00167281	0.351056			0.146628
	4	0.00222784	0.309692	0.254924	0.00300304	0.0563113	0.128737	0.093636				0.121219
	5	0.324558	0.05693	0.0476986	0.0699074	0.0267977	0.00014161					0.0876722
	6	0.0634032	0.00229441	0.289014	0.0364046	0.260712						0.130366
	7	0.00120409	0.0736037	0.215296	0.289121							0.144806
	8	0.0809402	0.0390853	0.657559								0.259195
	9	0.0444788	0.296589									0.170534
	10	0.311141										0.311141
	timepoint	average
	0
	1	0.0830257
	2	0.111066
	3	0.146628
	4	0.121219
	5	0.0876722
	6	0.130366
	7	0.144806
	8	0.259195
	9	0.170534
	10	0.311141

## Sheet: 8
	timepoint	d	delta d	delta d^2		delta d	delta d^2	delta d	delta d^2	delta d	delta d^2	delta d	delta d^2	delta d	delta d^2	delta d	delta d^2	delta d	delta d^2	delta d	delta d^2	delta d	delta d^2
	0	4.2155				t.o.v. C4		tov C5		tov C6		tov C7		tov C8		tov C9		tov C10		tov C11		tov C12
	1	4.2678	0.0523	0.00273529		0.2778	0.0771728	-0.2065	0.0426423	0.1473	0.0216973	-0.112	0.012544	0.1777	0.0315773	0.0457	0.00208849	-0.087	0.007569	0.1203	0.0144721	-0.0606	0.00367236
	2	4.5456	0.3301	0.108966		0.0713	0.00508369	-0.0592	0.00350464	0.0353	0.00124609	0.0657	0.00431649	0.2234	0.0499076	-0.0413	0.00170569	0.0333	0.00110889	0.0597	0.00356409
	3	4.3391	0.1236	0.015277		0.2186	0.047786	-0.1712	0.0293094	0.213	0.045369	0.1114	0.01241	0.1364	0.018605	0.079	0.006241	-0.0273	0.00074529
	4	4.4864	0.2709	0.0733868		0.1066	0.0113636	0.0065	4.225e-05	0.2587	0.0669257	0.0244	0.00059536	0.2567	0.0658949	0.0184	0.00033856
	5	4.3744	0.1589	0.0252492		0.2843	0.0808265	0.0522	0.00272484	0.1717	0.0294809	0.1447	0.0209381	0.1961	0.0384552
	6	4.5521	0.3366	0.1133		0.33	0.1089	-0.0348	0.00121104	0.292	0.085264	0.0841	0.00707281
	7	4.5978	0.3823	0.146153		0.243	0.059049	0.0855	0.00731025	0.2314	0.053546
	8	4.5108	0.2953	0.0872021		0.3633	0.131987	0.0249	0.00062001
	9	4.6311	0.4156	0.172723		0.3027	0.0916273
	10	4.5705	0.355	0.126025
	timepoint	delta d^2	delta d^2	delta d^2	delta d^2	delta d^2	delta d^2	delta d^2	delta d^2	delta d^2	delta d^2	average
	0
	1	0.00273529	0.0771728	0.0426423	0.0216973	0.012544	0.0315773	0.00208849	0.007569	0.0144721	0.00367236	0.0216171
	2	0.108966	0.00508369	0.00350464	0.00124609	0.00431649	0.0499076	0.00170569	0.00110889	0.00356409		0.0199337
	3	0.015277	0.047786	0.0293094	0.045369	0.01241	0.018605	0.006241	0.00074529			0.0219678
	4	0.0733868	0.0113636	4.225e-05	0.0669257	0.00059536	0.0658949	0.00033856				0.031221
	5	0.0252492	0.0808265	0.00272484	0.0294809	0.0209381	0.0384552					0.0329458
	6	0.1133	0.1089	0.00121104	0.085264	0.00707281						0.0631495
	7	0.146153	0.059049	0.00731025	0.053546							0.0665146
	8	0.0872021	0.131987	0.00062001								0.0732697
	9	0.172723	0.0916273									0.132175
	10	0.126025										0.126025
	timepoint	average
	0
	1	0.0216171
	2	0.0199337
	3	0.0219678
	4	0.031221
	5	0.0329458
	6	0.0631495
	7	0.0665146
	8	0.0732697
	9	0.132175
	10	0.126025

## Sheet: 9
	timepoint	d	delta d	delta d^2		delta d	delta d^2	delta d	delta d^2	delta d	delta d^2	delta d	delta d^2	delta d	delta d^2	delta d	delta d^2	delta d	delta d^2	delta d	delta d^2	delta d	delta d^2
	0	4.0613				t.o.v. C4		tov C5		tov C6		tov C7		tov C8		tov C9		tov C10		tov C11		tov C12
	1	4.1252	0.0639	0.00408321		0.1284	0.0164866	-0.1471	0.0216384	0.0464	0.00215296	0.0867	0.00751689	0.0538	0.00289444	0.0938	0.00879844	-0.1825	0.0333063	-0.0839	0.00703921	-0.1315	0.0172922
	2	4.2536	0.1923	0.0369793		-0.0187	0.00034969	-0.1007	0.0101405	0.1331	0.0177156	0.1405	0.0197403	0.1476	0.0217858	-0.0887	0.00786769	-0.2664	0.070969	-0.2154	0.0463972
	3	4.1065	0.0452	0.00204304		0.0277	0.00076729	-0.014	0.000196	0.1869	0.0349316	0.2343	0.0548965	-0.0349	0.00121801	-0.1726	0.0297908	-0.3979	0.158324
	4	4.1529	0.0916	0.00839056		0.1144	0.0130874	0.0398	0.00158404	0.2807	0.0787925	0.0518	0.00268324	-0.1188	0.0141134	-0.3041	0.0924768
	5	4.2396	0.1783	0.0317909		0.1682	0.0282912	0.1336	0.017849	0.0982	0.00964324	-0.0321	0.00103041	-0.2503	0.0626501
	6	4.2934	0.2321	0.0538704		0.262	0.068644	-0.0489	0.00239121	0.0143	0.00020449	-0.1636	0.026765
	7	4.3872	0.3259	0.106211		0.0795	0.00632025	-0.1328	0.0176358	-0.1172	0.0137358
	8	4.2047	0.1434	0.0205636		-0.0044	1.936e-05	-0.2643	0.0698545
	9	4.1208	0.0595	0.00354025		-0.1359	0.0184688
	10	3.9893	-0.072	0.005184
	timepoint	delta d^2	delta d^2	delta d^2	delta d^2	delta d^2	delta d^2	delta d^2	delta d^2	delta d^2	delta d^2	average
	0
	1	0.00408321	0.0164866	0.0216384	0.00215296	0.00751689	0.00289444	0.00879844	0.0333063	0.00703921	0.0172922	0.0121209
	2	0.0369793	0.00034969	0.0101405	0.0177156	0.0197403	0.0217858	0.00786769	0.070969	0.0463972		0.0257717
	3	0.00204304	0.00076729	0.000196	0.0349316	0.0548965	0.00121801	0.0297908	0.158324			0.035271
	4	0.00839056	0.0130874	0.00158404	0.0787925	0.00268324	0.0141134	0.0924768				0.0301611
	5	0.0317909	0.0282912	0.017849	0.00964324	0.00103041	0.0626501					0.0252091
	6	0.0538704	0.068644	0.00239121	0.00020449	0.026765						0.030375
	7	0.106211	0.00632025	0.0176358	0.0137358							0.0359757
	8	0.0205636	1.936e-05	0.0698545								0.0301458
	9	0.00354025	0.0184688									0.0110045
	10	0.005184										0.005184
	timepoint	average
	0
	1	0.0121209
	2	0.0257717
	3	0.035271
	4	0.0301611
	5	0.0252091
	6	0.030375
	7	0.0359757
	8	0.0301458
	9	0.0110045
	10	0.005184

## Sheet: 10
	timepoint	d	delta d	delta d^2		delta d	delta d^2	delta d	delta d^2	delta d	delta d^2	delta d	delta d^2	delta d	delta d^2	delta d	delta d^2	delta d	delta d^2	delta d	delta d^2	delta d	delta d^2
	0	3.1108				t.o.v. C4		tov C5		tov C6		tov C7		tov C8		tov C9		tov C10		tov C11		tov C12
	1	3.1709	0.0601	0.00361201		-0.2242	0.0502656	0.2299	0.052854	-0.1419	0.0201356	-0.147	0.021609	-0.1821	0.0331604	0.1664	0.027689	-0.1153	0.0132941	0.3591	0.128953	0.1117	0.0124769
	2	2.9467	-0.1641	0.0269288		0.0057	3.249e-05	0.088	0.007744	-0.2889	0.0834632	-0.3291	0.108307	-0.0157	0.00024649	0.0511	0.00261121	0.2438	0.0594384	0.4708	0.221653
	3	3.1766	0.0658	0.00432964		-0.1362	0.0185504	-0.059	0.003481	-0.471	0.221841	-0.1627	0.0264713	-0.131	0.017161	0.4102	0.168264	0.3555	0.12638
	4	3.0347	-0.0761	0.00579121		-0.2832	0.0802022	-0.2411	0.0581292	-0.3046	0.0927812	-0.278	0.077284	0.2281	0.0520296	0.5219	0.27238
	5	2.8877	-0.2231	0.0497736		-0.4653	0.216504	-0.0747	0.00558009	-0.4199	0.176316	0.0811	0.00657721	0.3398	0.115464
	6	2.7056	-0.4052	0.164187		-0.2989	0.0893412	-0.19	0.0361	-0.0608	0.00369664	0.1928	0.0371718
	7	2.872	-0.2388	0.0570254		-0.4142	0.171562	0.1691	0.0285948	0.0509	0.00259081
	8	2.7567	-0.3541	0.125387		-0.0551	0.00303601	0.2808	0.0788486
	9	3.1158	0.005	2.5e-05		0.0566	0.00320356
	10	3.2275	0.1167	0.0136189
	timepoint	delta d^2	delta d^2	delta d^2	delta d^2	delta d^2	delta d^2	delta d^2	delta d^2	delta d^2	delta d^2	average
	0
	1	0.00361201	0.0502656	0.052854	0.0201356	0.021609	0.0331604	0.027689	0.0132941	0.128953	0.0124769	0.0364049
	2	0.0269288	3.249e-05	0.007744	0.0834632	0.108307	0.00024649	0.00261121	0.0594384	0.221653		0.0567138
	3	0.00432964	0.0185504	0.003481	0.221841	0.0264713	0.017161	0.168264	0.12638			0.0733098
	4	0.00579121	0.0802022	0.0581292	0.0927812	0.077284	0.0520296	0.27238				0.0912281
	5	0.0497736	0.216504	0.00558009	0.176316	0.00657721	0.115464					0.0950358
	6	0.164187	0.0893412	0.0361	0.00369664	0.0371718						0.0660993
	7	0.0570254	0.171562	0.0285948	0.00259081							0.0649432
	8	0.125387	0.00303601	0.0788486								0.0690905
	9	2.5e-05	0.00320356									0.00161428
	10	0.0136189										0.0136189
	timepoint	average
	0
	1	0.0364049
	2	0.0567138
	3	0.0733098
	4	0.0912281
	5	0.0950358
	6	0.0660993
	7	0.0649432
	8	0.0690905
	9	0.00161428
	10	0.0136189

[truncated: 11 more sheets: 11, 12, 13, 14, 15, 16, 17, 18, 19, 20, average]
