# Supplementary material for: Evidence That Ion-Based Signaling Initiating at the Cell Surface Can Potentially Influence Chromatin Dynamics and Chromatin-Bound Proteins in the Nucleus
Source: Front Plant Sci. 2019 Oct 17;10:1267. doi: 10.3389/fpls.2019.01267 (PMC6811650; doi:10.3389/fpls.2019.01267)
Supplement: Supplementary file 18 [file Table_6.xlsx]

## Sheet: 1
	timepoint	d	delta d	delta d^2		delta d	delta d^2	delta d	delta d^2	delta d	delta d^2	delta d	delta d^2	delta d	delta d^2	delta d	delta d^2	delta d	delta d^2	delta d	delta d^2	delta d	delta d^2
	0	3.5095				t.o.v. C4		tov C5		tov C6		tov C7		tov C8		tov C9		tov C10		tov C11		tov C12
	1	3.625	0.1155	0.0133402		-0.0194	0.00037636	0.0203	0.00041209	-0.0787	0.00619369	-0.0918	0.00842724	-0.0893	0.00797449	0.1305	0.0170303	-0.3056	0.0933914	-0.1801	0.032436	-0.1841	0.0338928
	2	3.6056	0.0961	0.00923521		0.0009	8.1e-07	-0.0584	0.00341056	-0.1705	0.0290703	-0.1811	0.0327972	0.0412	0.00169744	-0.1751	0.03066	-0.4857	0.235904	-0.3642	0.132642
	3	3.6259	0.1164	0.013549		-0.0778	0.00605284	-0.1502	0.02256	-0.2598	0.067496	-0.0506	0.00256036	-0.2644	0.0699074	-0.3552	0.126167	-0.6698	0.448632
	4	3.5472	0.0377	0.00142129		-0.1696	0.0287642	-0.2395	0.0573603	-0.1293	0.0167185	-0.3562	0.126878	-0.4445	0.19758	-0.5393	0.290844
	5	3.4554	-0.0541	0.00292681		-0.2589	0.0670292	-0.109	0.011881	-0.4349	0.189138	-0.5363	0.287618	-0.6286	0.395138
	6	3.3661	-0.1434	0.0205636		-0.1284	0.0164866	-0.4146	0.171893	-0.615	0.378225	-0.7204	0.518976
	7	3.4966	-0.0129	0.00016641		-0.434	0.188356	-0.5947	0.353668	-0.7991	0.638561
	8	3.191	-0.3185	0.101442		-0.6141	0.377119	-0.7788	0.606529
	9	3.0109	-0.4986	0.248602		-0.7982	0.637123
	10	2.8268	-0.6827	0.466079
	timepoint	delta d^2	delta d^2	delta d^2	delta d^2	delta d^2	delta d^2	delta d^2	delta d^2	delta d^2	delta d^2	average
	0
	1	0.0133402	0.00037636	0.00041209	0.00619369	0.00842724	0.00797449	0.0170303	0.0933914	0.032436	0.0338928	0.0213475
	2	0.00923521	8.1e-07	0.00341056	0.0290703	0.0327972	0.00169744	0.03066	0.235904	0.132642		0.0528242
	3	0.013549	0.00605284	0.02256	0.067496	0.00256036	0.0699074	0.126167	0.448632			0.0946156
	4	0.00142129	0.0287642	0.0573603	0.0167185	0.126878	0.19758	0.290844				0.102795
	5	0.00292681	0.0670292	0.011881	0.189138	0.287618	0.395138					0.158955
	6	0.0205636	0.0164866	0.171893	0.378225	0.518976						0.221229
	7	0.00016641	0.188356	0.353668	0.638561							0.295188
	8	0.101442	0.377119	0.606529								0.361697
	9	0.248602	0.637123									0.442863
	10	0.466079										0.466079
	timepoint	average
	0
	1	0.0213475
	2	0.0528242
	3	0.0946156
	4	0.102795
	5	0.158955
	6	0.221229
	7	0.295188
	8	0.361697
	9	0.442863
	10	0.466079
	Table 6_Chromatin dynamics +eATP (Fig3C) SE-pHLuorinD-LacR

## Sheet: 2
	timepoint	d	delta d	delta d^2		delta d	delta d^2	delta d	delta d^2	delta d	delta d^2	delta d	delta d^2	delta d	delta d^2	delta d	delta d^2	delta d	delta d^2	delta d	delta d^2	delta d	delta d^2
	0	5.9909				t.o.v. C4		tov C5		tov C6		tov C7		tov C8		tov C9		tov C10		tov C11		tov C12
	1	6.0313	0.0404	0.00163216		0.0265	0.00070225	0.2061	0.0424772	0.0734	0.00538756	0.1684	0.0283586	-0.1647	0.0271261	0.2964	0.087853	-0.1788	0.0319694	-0.0279	0.00077841	0.0018	3.24e-06
	2	6.0578	0.0669	0.00447561		0.2326	0.0541028	0.2795	0.0781202	0.2418	0.0584672	0.0037	1.369e-05	0.1317	0.0173449	0.1176	0.0138298	-0.2067	0.0427249	-0.0261	0.00068121
	3	6.2639	0.273	0.074529		0.306	0.093636	0.4479	0.200614	0.0771	0.00594441	0.3001	0.09006	-0.0471	0.00221841	0.0897	0.00804609	-0.2049	0.041984
	4	6.3373	0.3464	0.119993		0.4744	0.225055	0.2832	0.0802022	0.3735	0.139502	0.1213	0.0147137	-0.075	0.005625	0.0915	0.00837225
	5	6.5057	0.5148	0.265019		0.3097	0.0959141	0.5796	0.335936	0.1947	0.0379081	0.0934	0.00872356	-0.0732	0.00535824
	6	6.341	0.3501	0.12257		0.6061	0.367357	0.4008	0.160641	0.1668	0.0278222	0.0952	0.00906304
	7	6.6374	0.6465	0.417962		0.4273	0.182585	0.3729	0.139054	0.1686	0.028426
	8	6.4586	0.4677	0.218743		0.3994	0.15952	0.3747	0.1404
	9	6.4307	0.4398	0.193424		0.4012	0.160961
	10	6.4325	0.4416	0.195011
	timepoint	delta d^2	delta d^2	delta d^2	delta d^2	delta d^2	delta d^2	delta d^2	delta d^2	delta d^2	delta d^2	average
	0
	1	0.00163216	0.00070225	0.0424772	0.00538756	0.0283586	0.0271261	0.087853	0.0319694	0.00077841	3.24e-06	0.0226288
	2	0.00447561	0.0541028	0.0781202	0.0584672	1.369e-05	0.0173449	0.0138298	0.0427249	0.00068121		0.0299734
	3	0.074529	0.093636	0.200614	0.00594441	0.09006	0.00221841	0.00804609	0.041984			0.064629
	4	0.119993	0.225055	0.0802022	0.139502	0.0147137	0.005625	0.00837225				0.0847805
	5	0.265019	0.0959141	0.335936	0.0379081	0.00872356	0.00535824					0.12481
	6	0.12257	0.367357	0.160641	0.0278222	0.00906304						0.137491
	7	0.417962	0.182585	0.139054	0.028426							0.192007
	8	0.218743	0.15952	0.1404								0.172888
	9	0.193424	0.160961									0.177193
	10	0.195011										0.195011
	timepoint	average
	0
	1	0.0226288
	2	0.0299734
	3	0.064629
	4	0.0847805
	5	0.12481
	6	0.137491
	7	0.192007
	8	0.172888
	9	0.177193
	10	0.195011

## Sheet: 3
	timepoint	d	delta d	delta d^2		delta d	delta d^2	delta d	delta d^2	delta d	delta d^2	delta d	delta d^2	delta d	delta d^2	delta d	delta d^2	delta d	delta d^2	delta d	delta d^2	delta d	delta d^2
	0	5.2674				t.o.v. C4		tov C5		tov C6		tov C7		tov C8		tov C9		tov C10		tov C11		tov C12
	1	5.3065	0.0391	0.00152881		0.0169	0.00028561	0.1384	0.0191546	-0.0244	0.00059536	-0.0187	0.00034969	-0.1745	0.0304503	-0.0025	6.25e-06	0.247	0.061009	0.1664	0.027689	-0.0473	0.00223729
	2	5.3234	0.056	0.003136		0.1553	0.0241181	0.114	0.012996	-0.0431	0.00185761	-0.1932	0.0373262	-0.177	0.031329	0.2445	0.0597802	0.4134	0.1709	0.1191	0.0141848
	3	5.4618	0.1944	0.0377914		0.1309	0.0171348	0.0953	0.00908209	-0.2176	0.0473498	-0.1957	0.0382985	0.07	0.0049	0.4109	0.168839	0.3661	0.134029
	4	5.4374	0.17	0.0289		0.1122	0.0125888	-0.0792	0.00627264	-0.2201	0.048444	0.0513	0.00263169	0.2364	0.055885	0.3636	0.132205
	5	5.4187	0.1513	0.0228917		-0.0623	0.00388129	-0.0817	0.00667489	0.0269	0.00072361	0.2177	0.0473933	0.1891	0.0357588
	6	5.2442	-0.0232	0.00053824		-0.0648	0.00419904	0.1653	0.0273241	0.1933	0.0373649	0.1704	0.0290362
	7	5.2417	-0.0257	0.00066049		0.1822	0.0331968	0.3317	0.110025	0.146	0.021316
	8	5.4887	0.2213	0.0489737		0.3486	0.121522	0.2844	0.0808834
	9	5.6551	0.3877	0.150311		0.3013	0.0907817
	10	5.6078	0.3404	0.115872
	timepoint	delta d^2	delta d^2	delta d^2	delta d^2	delta d^2	delta d^2	delta d^2	delta d^2	delta d^2	delta d^2	average
	0
	1	0.00152881	0.00028561	0.0191546	0.00059536	0.00034969	0.0304503	6.25e-06	0.061009	0.027689	0.00223729	0.0143306
	2	0.003136	0.0241181	0.012996	0.00185761	0.0373262	0.031329	0.0597802	0.1709	0.0141848		0.0395142
	3	0.0377914	0.0171348	0.00908209	0.0473498	0.0382985	0.0049	0.168839	0.134029			0.0571781
	4	0.0289	0.0125888	0.00627264	0.048444	0.00263169	0.055885	0.132205				0.0409896
	5	0.0228917	0.00388129	0.00667489	0.00072361	0.0473933	0.0357588					0.0195539
	6	0.00053824	0.00419904	0.0273241	0.0373649	0.0290362						0.0196925
	7	0.00066049	0.0331968	0.110025	0.021316							0.0412996
	8	0.0489737	0.121522	0.0808834								0.083793
	9	0.150311	0.0907817									0.120546
	10	0.115872										0.115872
	timepoint	average
	0
	1	0.0143306
	2	0.0395142
	3	0.0571781
	4	0.0409896
	5	0.0195539
	6	0.0196925
	7	0.0412996
	8	0.083793
	9	0.120546
	10	0.115872

## Sheet: 4
	timepoint	d	delta d	delta d^2		delta d	delta d^2	delta d	delta d^2	delta d	delta d^2	delta d	delta d^2	delta d	delta d^2	delta d	delta d^2	delta d	delta d^2	delta d	delta d^2	delta d	delta d^2
	0	7.7153				t.o.v. C4		tov C5		tov C6		tov C7		tov C8		tov C9		tov C10		tov C11		tov C12
	1	7.6906	-0.0247	0.00061009		-0.2455	0.0602702	0.3489	0.121731	-0.0904	0.00817216	-0.0526	0.00276676	0.05	0.0025	-0.0449	0.00201601	0.3707	0.137418	-0.1887	0.0356077	-0.0067	4.489e-05
	2	7.4451	-0.2702	0.073008		0.1034	0.0106916	0.2585	0.0668222	-0.143	0.020449	-0.0026	6.76e-06	0.0051	2.601e-05	0.3258	0.106146	0.182	0.033124	-0.1954	0.0381812
	3	7.794	0.0787	0.00619369		0.013	0.000169	0.2059	0.0423948	-0.093	0.008649	-0.0475	0.00225625	0.3758	0.141226	0.1371	0.0187964	0.1753	0.0307301
	4	7.7036	-0.0117	0.00013689		-0.0396	0.00156816	0.2559	0.0654848	-0.1379	0.0190164	0.3232	0.104458	0.1871	0.0350064	0.1304	0.0170042
	5	7.651	-0.0643	0.00413449		0.0104	0.00010816	0.211	0.044521	0.2328	0.0541958	0.1345	0.0180903	0.1804	0.0325442
	6	7.701	-0.0143	0.00020449		-0.0345	0.00119025	0.5817	0.338375	0.0441	0.00194481	0.1278	0.0163328
	7	7.6561	-0.0592	0.00350464		0.3362	0.11303	0.393	0.154449	0.0374	0.00139876
	8	8.0268	0.3115	0.0970322		0.1475	0.0217562	0.3863	0.149228
	9	7.8381	0.1228	0.0150798		0.1408	0.0198246
	10	7.8314	0.1161	0.0134792
	timepoint	delta d^2	delta d^2	delta d^2	delta d^2	delta d^2	delta d^2	delta d^2	delta d^2	delta d^2	delta d^2	average
	0
	1	0.00061009	0.0602702	0.121731	0.00817216	0.00276676	0.0025	0.00201601	0.137418	0.0356077	4.489e-05	0.0371138
	2	0.073008	0.0106916	0.0668222	0.020449	6.76e-06	2.601e-05	0.106146	0.033124	0.0381812		0.0387172
	3	0.00619369	0.000169	0.0423948	0.008649	0.00225625	0.141226	0.0187964	0.0307301			0.0313019
	4	0.00013689	0.00156816	0.0654848	0.0190164	0.104458	0.0350064	0.0170042				0.0346679
	5	0.00413449	0.00010816	0.044521	0.0541958	0.0180903	0.0325442					0.025599
	6	0.00020449	0.00119025	0.338375	0.00194481	0.0163328						0.0716095
	7	0.00350464	0.11303	0.154449	0.00139876							0.0680957
	8	0.0970322	0.0217562	0.149228								0.0893387
	9	0.0150798	0.0198246									0.0174522
	10	0.0134792										0.0134792
	timepoint	average
	0
	1	0.0371138
	2	0.0387172
	3	0.0313019
	4	0.0346679
	5	0.025599
	6	0.0716095
	7	0.0680957
	8	0.0893387
	9	0.0174522
	10	0.0134792

## Sheet: 5
	timepoint	d	delta d	delta d^2		delta d	delta d^2	delta d	delta d^2	delta d	delta d^2	delta d	delta d^2	delta d	delta d^2	delta d	delta d^2	delta d	delta d^2	delta d	delta d^2	delta d	delta d^2
	0	5.1398				t.o.v. C4		tov C5		tov C6		tov C7		tov C8		tov C9		tov C10		tov C11		tov C12
	1	4.8362	-0.3036	0.092173		0.3478	0.120965	-0.0888	0.00788544	0.0965	0.00931225	-0.1819	0.0330876	0.0042	1.764e-05	0.1746	0.0304852	-0.2786	0.077618	0.241	0.058081	-0.1279	0.0163584
	2	5.184	0.0442	0.00195364		0.259	0.067081	0.0077	5.929e-05	-0.0854	0.00729316	-0.1777	0.0315773	0.1788	0.0319694	-0.104	0.010816	-0.0376	0.00141376	0.1131	0.0127916
	3	5.0952	-0.0446	0.00198916		0.3555	0.12638	-0.1742	0.0303456	-0.0812	0.00659344	-0.0031	9.61e-06	-0.0998	0.00996004	0.137	0.018769	-0.1655	0.0273902
	4	5.1917	0.0519	0.00269361		0.1736	0.030137	-0.17	0.0289	0.0934	0.00872356	-0.2817	0.0793549	0.1412	0.0199374	0.0091	8.281e-05
	5	5.0098	-0.13	0.0169		0.1778	0.0316128	0.0046	2.116e-05	-0.1852	0.034299	-0.0407	0.00165649	0.0133	0.00017689
	6	5.014	-0.1258	0.0158256		0.3524	0.124186	-0.274	0.075076	0.0558	0.00311364	-0.1686	0.028426
	7	5.1886	0.0488	0.00238144		0.0738	0.00544644	-0.033	0.001089	-0.0721	0.00519841
	8	4.91	-0.2298	0.052808		0.3148	0.099099	-0.1609	0.0258888
	9	5.151	0.0112	0.00012544		0.1869	0.0349316
	10	5.0231	-0.1167	0.0136189
	timepoint	delta d^2	delta d^2	delta d^2	delta d^2	delta d^2	delta d^2	delta d^2	delta d^2	delta d^2	delta d^2	average
	0
	1	0.092173	0.120965	0.00788544	0.00931225	0.0330876	1.764e-05	0.0304852	0.077618	0.058081	0.0163584	0.0445983
	2	0.00195364	0.067081	5.929e-05	0.00729316	0.0315773	0.0319694	0.010816	0.00141376	0.0127916		0.0183284
	3	0.00198916	0.12638	0.0303456	0.00659344	9.61e-06	0.00996004	0.018769	0.0273902			0.0276797
	4	0.00269361	0.030137	0.0289	0.00872356	0.0793549	0.0199374	8.281e-05				0.0242613
	5	0.0169	0.0316128	2.116e-05	0.034299	0.00165649	0.00017689					0.0141111
	6	0.0158256	0.124186	0.075076	0.00311364	0.028426						0.0493254
	7	0.00238144	0.00544644	0.001089	0.00519841							0.00352882
	8	0.052808	0.099099	0.0258888								0.0592653
	9	0.00012544	0.0349316									0.0175285
	10	0.0136189										0.0136189
	timepoint	average
	0
	1	0.0445983
	2	0.0183284
	3	0.0276797
	4	0.0242613
	5	0.0141111
	6	0.0493254
	7	0.00352882
	8	0.0592653
	9	0.0175285
	10	0.0136189

## Sheet: 6
	timepoint	d	delta d	delta d^2		delta d	delta d^2	delta d	delta d^2	delta d	delta d^2	delta d	delta d^2	delta d	delta d^2	delta d	delta d^2	delta d	delta d^2	delta d	delta d^2	delta d	delta d^2
	0	5.832				t.o.v. C4		tov C5		tov C6		tov C7		tov C8		tov C9		tov C10		tov C11		tov C12
	1	5.9276	0.0956	0.00913936		-0.2183	0.0476549	0.1488	0.0221414	-0.0045	2.025e-05	-0.1195	0.0142803	-0.0373	0.00139129	0.0124	0.00015376	-0.165	0.027225	0.1292	0.0166926	-0.0237	0.00056169
	2	5.7093	-0.1227	0.0150553		-0.0695	0.00483025	0.1443	0.0208225	-0.124	0.015376	-0.1568	0.0245862	-0.0249	0.00062001	-0.1526	0.0232868	-0.0358	0.00128164	0.1055	0.0111303
	3	5.8581	0.0261	0.00068121		-0.074	0.005476	0.0248	0.00061504	-0.1613	0.0260177	-0.1444	0.0208514	-0.1899	0.036062	-0.0234	0.00054756	-0.0595	0.00354025
	4	5.8536	0.0216	0.00046656		-0.1935	0.0374423	-0.0125	0.00015625	-0.1489	0.0221712	-0.3094	0.0957284	-0.0607	0.00368449	-0.0471	0.00221841
	5	5.7341	-0.0979	0.00958441		-0.2308	0.0532686	-0.0001	1e-08	-0.3139	0.0985332	-0.1802	0.032472	-0.0844	0.00712336
	6	5.6968	-0.1352	0.018279		-0.2184	0.0476986	-0.1651	0.027258	-0.1847	0.0341141	-0.2039	0.0415752
	7	5.7092	-0.1228	0.0150798		-0.3834	0.146996	-0.0359	0.00128881	-0.2084	0.0434306
	8	5.5442	-0.2878	0.0828288		-0.2542	0.0646176	-0.0596	0.00355216
	9	5.6734	-0.1586	0.025154		-0.2779	0.0772284
	10	5.6497	-0.1823	0.0332333
	timepoint	delta d^2	delta d^2	delta d^2	delta d^2	delta d^2	delta d^2	delta d^2	delta d^2	delta d^2	delta d^2	average
	0
	1	0.00913936	0.0476549	0.0221414	2.025e-05	0.0142803	0.00139129	0.00015376	0.027225	0.0166926	0.00056169	0.0139261
	2	0.0150553	0.00483025	0.0208225	0.015376	0.0245862	0.00062001	0.0232868	0.00128164	0.0111303		0.0129988
	3	0.00068121	0.005476	0.00061504	0.0260177	0.0208514	0.036062	0.00054756	0.00354025			0.0117239
	4	0.00046656	0.0374423	0.00015625	0.0221712	0.0957284	0.00368449	0.00221841				0.0231239
	5	0.00958441	0.0532686	1e-08	0.0985332	0.032472	0.00712336					0.0334969
	6	0.018279	0.0476986	0.027258	0.0341141	0.0415752						0.033785
	7	0.0150798	0.146996	0.00128881	0.0434306							0.0516987
	8	0.0828288	0.0646176	0.00355216								0.0503329
	9	0.025154	0.0772284									0.0511912
	10	0.0332333										0.0332333
	timepoint	average
	0
	1	0.0139261
	2	0.0129988
	3	0.0117239
	4	0.0231239
	5	0.0334969
	6	0.033785
	7	0.0516987
	8	0.0503329
	9	0.0511912
	10	0.0332333

## Sheet: 7
	timepoint	d	delta d	delta d^2		delta d	delta d^2	delta d	delta d^2	delta d	delta d^2	delta d	delta d^2	delta d	delta d^2	delta d	delta d^2	delta d	delta d^2	delta d	delta d^2	delta d	delta d^2
	0	4.5833				t.o.v. C4		tov C5		tov C6		tov C7		tov C8		tov C9		tov C10		tov C11		tov C12
	1	4.3993	-0.184	0.033856		0.2243	0.0503105	-0.0853	0.00727609	-0.1401	0.019628	0.048	0.002304	0.0624	0.00389376	-0.0679	0.00461041	0.0066	4.356e-05	-0.0023	5.29e-06	-0.168	0.028224
	2	4.6236	0.0403	0.00162409		0.139	0.019321	-0.2254	0.0508052	-0.0921	0.00848241	0.1104	0.0121882	-0.0055	3.025e-05	-0.0613	0.00375769	0.0043	1.849e-05	-0.1703	0.0290021
	3	4.5383	-0.045	0.002025		-0.0011	1.21e-06	-0.1774	0.0314708	-0.0297	0.00088209	0.0425	0.00180625	0.0011	1.21e-06	-0.0636	0.00404496	-0.1637	0.0267977
	4	4.3982	-0.1851	0.034262		0.0469	0.00219961	-0.115	0.013225	-0.0976	0.00952576	0.0491	0.00241081	-0.0012	1.44e-06	-0.2316	0.0536386
	5	4.4462	-0.1371	0.0187964		0.1093	0.0119465	-0.1829	0.0334524	-0.091	0.008281	0.0468	0.00219024	-0.1692	0.0286286
	6	4.5086	-0.0747	0.00558009		0.0414	0.00171396	-0.1763	0.0310817	-0.0933	0.00870489	-0.1212	0.0146894
	7	4.4407	-0.1426	0.0203348		0.048	0.002304	-0.1786	0.031898	-0.2613	0.0682777
	8	4.4473	-0.136	0.018496		0.0457	0.00208849	-0.3466	0.120132
	9	4.445	-0.1383	0.0191269		-0.1223	0.0149573
	10	4.277	-0.3063	0.0938197
	timepoint	delta d^2	delta d^2	delta d^2	delta d^2	delta d^2	delta d^2	delta d^2	delta d^2	delta d^2	delta d^2	average
	0
	1	0.033856	0.0503105	0.00727609	0.019628	0.002304	0.00389376	0.00461041	4.356e-05	5.29e-06	0.028224	0.0150152
	2	0.00162409	0.019321	0.0508052	0.00848241	0.0121882	3.025e-05	0.00375769	1.849e-05	0.0290021		0.0139144
	3	0.002025	1.21e-06	0.0314708	0.00088209	0.00180625	1.21e-06	0.00404496	0.0267977			0.00837865
	4	0.034262	0.00219961	0.013225	0.00952576	0.00241081	1.44e-06	0.0536386				0.0164662
	5	0.0187964	0.0119465	0.0334524	0.008281	0.00219024	0.0286286					0.0172159
	6	0.00558009	0.00171396	0.0310817	0.00870489	0.0146894						0.012354
	7	0.0203348	0.002304	0.031898	0.0682777							0.0307036
	8	0.018496	0.00208849	0.120132								0.0469053
	9	0.0191269	0.0149573									0.0170421
	10	0.0938197										0.0938197
	timepoint	average
	0
	1	0.0150152
	2	0.0139144
	3	0.00837865
	4	0.0164662
	5	0.0172159
	6	0.012354
	7	0.0307036
	8	0.0469053
	9	0.0170421
	10	0.0938197

## Sheet: 8
	timepoint	d	delta d	delta d^2		delta d	delta d^2	delta d	delta d^2	delta d	delta d^2	delta d	delta d^2	delta d	delta d^2	delta d	delta d^2	delta d	delta d^2	delta d	delta d^2	delta d	delta d^2
	0	4.2793				t.o.v. C4		tov C5		tov C6		tov C7		tov C8		tov C9		tov C10		tov C11		tov C12
	1	4.3106	0.0313	0.00097969		-0.0517	0.00267289	-0.0254	0.00064516	-0.1099	0.012078	0.0275	0.00075625	0.102	0.010404	0.1876	0.0351938	-0.1455	0.0211702	-0.1103	0.0121661	0.2374	0.0563588
	2	4.2589	-0.0204	0.00041616		-0.0771	0.00594441	-0.1353	0.0183061	-0.0824	0.00678976	0.1295	0.0167703	0.2896	0.0838682	0.0421	0.00177241	-0.2558	0.0654336	0.1271	0.0161544
	3	4.2335	-0.0458	0.00209764		-0.187	0.034969	-0.1078	0.0116208	0.0196	0.00038416	0.3171	0.100552	0.1441	0.0207648	-0.0682	0.00465124	-0.0184	0.00033856
	4	4.1236	-0.1557	0.0242425		-0.1595	0.0254403	-0.0058	3.364e-05	0.2072	0.0429318	0.1716	0.0294466	0.0338	0.00114244	0.1692	0.0286286
	5	4.1511	-0.1282	0.0164352		-0.0575	0.00330625	0.1818	0.0330512	0.0617	0.00380689	0.0613	0.00375769	0.2712	0.0735494
	6	4.2531	-0.0262	0.00068644		0.1301	0.016926	0.0363	0.00131769	-0.0486	0.00236196	0.2987	0.0892217
	7	4.4407	0.1614	0.02605		-0.0154	0.00023716	-0.074	0.005476	0.1888	0.0356454
	8	4.2952	0.0159	0.00025281		-0.1257	0.0158005	0.1634	0.0266996
	9	4.1849	-0.0944	0.00891136		0.1117	0.0124769
	10	4.4223	0.143	0.020449
	timepoint	delta d^2	delta d^2	delta d^2	delta d^2	delta d^2	delta d^2	delta d^2	delta d^2	delta d^2	delta d^2	average
	0
	1	0.00097969	0.00267289	0.00064516	0.012078	0.00075625	0.010404	0.0351938	0.0211702	0.0121661	0.0563588	0.0152425
	2	0.00041616	0.00594441	0.0183061	0.00678976	0.0167703	0.0838682	0.00177241	0.0654336	0.0161544		0.0239395
	3	0.00209764	0.034969	0.0116208	0.00038416	0.100552	0.0207648	0.00465124	0.00033856			0.0219223
	4	0.0242425	0.0254403	3.364e-05	0.0429318	0.0294466	0.00114244	0.0286286				0.0216951
	5	0.0164352	0.00330625	0.0330512	0.00380689	0.00375769	0.0735494					0.0223178
	6	0.00068644	0.016926	0.00131769	0.00236196	0.0892217						0.0221028
	7	0.02605	0.00023716	0.005476	0.0356454							0.0168521
	8	0.00025281	0.0158005	0.0266996								0.014251
	9	0.00891136	0.0124769									0.0106941
	10	0.020449										0.020449
	timepoint	average
	0
	1	0.0152425
	2	0.0239395
	3	0.0219223
	4	0.0216951
	5	0.0223178
	6	0.0221028
	7	0.0168521
	8	0.014251
	9	0.0106941
	10	0.020449

## Sheet: 9
	timepoint	d	delta d	delta d^2		delta d	delta d^2	delta d	delta d^2	delta d	delta d^2	delta d	delta d^2	delta d	delta d^2	delta d	delta d^2	delta d	delta d^2	delta d	delta d^2	delta d	delta d^2
	0	3.7248				t.o.v. C4		tov C5		tov C6		tov C7		tov C8		tov C9		tov C10		tov C11		tov C12
	1	3.921	0.1962	0.0384944		-0.0525	0.00275625	-0.1767	0.0312229	0.3037	0.0922337	-0.4497	0.20223	0.3353	0.112426	-0.0332	0.00110224	-0.0474	0.00224676	-0.1998	0.03992	-0.2404	0.0577922
	2	3.8685	0.1437	0.0206497		-0.2292	0.0525326	0.127	0.016129	-0.146	0.021316	-0.1144	0.0130874	0.3021	0.0912644	-0.0806	0.00649636	-0.2472	0.0611078	-0.4402	0.193776
	3	3.6918	-0.033	0.001089		0.0745	0.00555025	-0.3227	0.104135	0.1893	0.0358345	-0.1476	0.0217858	0.2547	0.0648721	-0.2804	0.0786242	-0.4876	0.237754
	4	3.9955	0.2707	0.0732785		-0.3752	0.140775	0.0126	0.00015876	0.1561	0.0243672	-0.195	0.038025	0.0549	0.00301401	-0.5208	0.271233
	5	3.5458	-0.179	0.032041		-0.0399	0.00159201	-0.0206	0.00042436	0.1087	0.0118157	-0.3948	0.155867	-0.1855	0.0344102
	6	3.8811	0.1563	0.0244297		-0.0731	0.00534361	-0.068	0.004624	-0.0911	0.00829921	-0.6352	0.403479
	7	3.8479	0.1231	0.0151536		-0.1205	0.0145202	-0.2678	0.0717168	-0.3315	0.109892
	8	3.8005	0.0757	0.00573049		-0.3203	0.102592	-0.5082	0.258267
	9	3.6007	-0.1241	0.0154008		-0.5607	0.314384
	10	3.3603	-0.3645	0.13286
	timepoint	delta d^2	delta d^2	delta d^2	delta d^2	delta d^2	delta d^2	delta d^2	delta d^2	delta d^2	delta d^2	average
	0
	1	0.0384944	0.00275625	0.0312229	0.0922337	0.20223	0.112426	0.00110224	0.00224676	0.03992	0.0577922	0.0580425
	2	0.0206497	0.0525326	0.016129	0.021316	0.0130874	0.0912644	0.00649636	0.0611078	0.193776		0.0529288
	3	0.001089	0.00555025	0.104135	0.0358345	0.0217858	0.0648721	0.0786242	0.237754			0.0687056
	4	0.0732785	0.140775	0.00015876	0.0243672	0.038025	0.00301401	0.271233				0.078693
	5	0.032041	0.00159201	0.00042436	0.0118157	0.155867	0.0344102					0.0393584
	6	0.0244297	0.00534361	0.004624	0.00829921	0.403479						0.0892351
	7	0.0151536	0.0145202	0.0717168	0.109892							0.0528207
	8	0.00573049	0.102592	0.258267								0.122197
	9	0.0154008	0.314384									0.164893
	10	0.13286										0.13286
	timepoint	average
	0
	1	0.0580425
	2	0.0529288
	3	0.0687056
	4	0.078693
	5	0.0393584
	6	0.0892351
	7	0.0528207
	8	0.122197
	9	0.164893
	10	0.13286

## Sheet: 10
	timepoint	d	delta d	delta d^2		delta d	delta d^2	delta d	delta d^2	delta d	delta d^2	delta d	delta d^2	delta d	delta d^2	delta d	delta d^2	delta d	delta d^2	delta d	delta d^2	delta d	delta d^2
	0	5.0158				t.o.v. C4		tov C5		tov C6		tov C7		tov C8		tov C9		tov C10		tov C11		tov C12
	1	4.7746	-0.2412	0.0581774		-0.009	8.1e-05	-0.2635	0.0694322	0.1839	0.0338192	0.1178	0.0138768	-0.0504	0.00254016	-0.1044	0.0108994	0.1234	0.0152276	0.2684	0.0720386	-0.4039	0.163135
	2	4.7656	-0.2502	0.0626		-0.2725	0.0742562	-0.0796	0.00633616	0.3017	0.0910229	0.0674	0.00454276	-0.1548	0.023963	0.019	0.000361	0.3918	0.153507	-0.1355	0.0183603
	3	4.5021	-0.5137	0.263888		-0.0886	0.00784996	0.0382	0.00145924	0.2513	0.0631517	-0.037	0.001369	-0.0314	0.00098596	0.2874	0.0825988	-0.0121	0.00014641
	4	4.686	-0.3298	0.108768		0.0292	0.00085264	-0.0122	0.00014884	0.1469	0.0215796	0.0864	0.00746496	0.237	0.056169	-0.1165	0.0135723
	5	4.8038	-0.212	0.044944		-0.0212	0.00044944	-0.1166	0.0135956	0.2703	0.0730621	0.3548	0.125883	-0.1669	0.0278556
	6	4.7534	-0.2624	0.0688538		-0.1256	0.0157754	0.0068	4.624e-05	0.5387	0.290198	-0.0491	0.00241081
	7	4.649	-0.3668	0.134542		-0.0022	4.84e-06	0.2752	0.075735	0.1348	0.018171
	8	4.7724	-0.2434	0.0592436		0.2662	0.0708624	-0.1287	0.0165637
	9	5.0408	0.025	0.000625		-0.1377	0.0189613
	10	4.6369	-0.3789	0.143565
	timepoint	delta d^2	delta d^2	delta d^2	delta d^2	delta d^2	delta d^2	delta d^2	delta d^2	delta d^2	delta d^2	average
	0
	1	0.0581774	8.1e-05	0.0694322	0.0338192	0.0138768	0.00254016	0.0108994	0.0152276	0.0720386	0.163135	0.0439228
	2	0.0626	0.0742562	0.00633616	0.0910229	0.00454276	0.023963	0.000361	0.153507	0.0183603		0.0483277
	3	0.263888	0.00784996	0.00145924	0.0631517	0.001369	0.00098596	0.0825988	0.00014641			0.0526811
	4	0.108768	0.00085264	0.00014884	0.0215796	0.00746496	0.056169	0.0135723				0.0297936
	5	0.044944	0.00044944	0.0135956	0.0730621	0.125883	0.0278556					0.0476316
	6	0.0688538	0.0157754	4.624e-05	0.290198	0.00241081						0.0754568
	7	0.134542	4.84e-06	0.075735	0.018171							0.0571133
	8	0.0592436	0.0708624	0.0165637								0.0488899
	9	0.000625	0.0189613									0.00979315
	10	0.143565										0.143565
	timepoint	average
	0
	1	0.0439228
	2	0.0483277
	3	0.0526811
	4	0.0297936
	5	0.0476316
	6	0.0754568
	7	0.0571133
	8	0.0488899
	9	0.00979315
	10	0.143565

[truncated: 11 more sheets: 11, 12, 13, 14, 15, 16, 17, 18, 19, 20, average]
