# Supplementary material for: Evidence That Ion-Based Signaling Initiating at the Cell Surface Can Potentially Influence Chromatin Dynamics and Chromatin-Bound Proteins in the Nucleus
Source: Front Plant Sci. 2019 Oct 17;10:1267. doi: 10.3389/fpls.2019.01267 (PMC6811650; doi:10.3389/fpls.2019.01267)
Supplement: Supplementary file 19 [file Table_7.xlsx]

## Sheet: 1
	timepoint	d	delta d	delta d^2		delta d	delta d^2	delta d	delta d^2	delta d	delta d^2	delta d	delta d^2	delta d	delta d^2	delta d	delta d^2	delta d	delta d^2	delta d	delta d^2	delta d	delta d^2
	0	5.5503				t.o.v. C4		tov C5		tov C6		tov C7		tov C8		tov C9		tov C10		tov C11		tov C12
	1	5.3424	-0.2079	0.0432224		-0.068	0.004624	0.2116	0.0447746	0.0354	0.00125316	-0.4698	0.220712	0.0629	0.00395641	0.0061	3.721e-05	-0.2879	0.0828864	0.0355	0.00126025	-0.1514	0.022922
	2	5.2744	-0.2759	0.0761208		0.1436	0.020621	0.247	0.061009	-0.4344	0.188703	-0.4069	0.165568	0.069	0.004761	-0.2818	0.0794112	-0.2524	0.0637058	-0.1159	0.0134328
	3	5.486	-0.0643	0.00413449		0.179	0.032041	-0.2228	0.0496398	-0.3715	0.138012	-0.4008	0.160641	-0.2189	0.0479172	-0.2463	0.0606637	-0.4038	0.163054
	4	5.5214	-0.0289	0.00083521		-0.2908	0.0845646	-0.1599	0.025568	-0.3654	0.133517	-0.6887	0.474308	-0.1834	0.0336356	-0.3977	0.158165
	5	5.0516	-0.4987	0.248702		-0.2279	0.0519384	-0.1538	0.0236544	-0.6533	0.426801	-0.6532	0.42667	-0.3348	0.112091
	6	5.1145	-0.4358	0.189922		-0.2218	0.0491952	-0.4417	0.195099	-0.6178	0.381677	-0.8046	0.647381
	7	5.1206	-0.4297	0.184642		-0.5097	0.259794	-0.4062	0.164998	-0.7692	0.591669
	8	4.8327	-0.7176	0.51495		-0.4742	0.224866	-0.5576	0.310918
	9	4.8682	-0.6821	0.46526		-0.6256	0.391375
	10	4.7168	-0.8335	0.694722
	timepoint	delta d^2	delta d^2	delta d^2	delta d^2	delta d^2	delta d^2	delta d^2	delta d^2	delta d^2	delta d^2	average
	0
	1	0.0432224	0.004624	0.0447746	0.00125316	0.220712	0.00395641	3.721e-05	0.0828864	0.00126025	0.022922	0.0425648
	2	0.0761208	0.020621	0.061009	0.188703	0.165568	0.004761	0.0794112	0.0637058	0.0134328		0.0748147
	3	0.00413449	0.032041	0.0496398	0.138012	0.160641	0.0479172	0.0606637	0.163054			0.0820129
	4	0.00083521	0.0845646	0.025568	0.133517	0.474308	0.0336356	0.158165				0.130085
	5	0.248702	0.0519384	0.0236544	0.426801	0.42667	0.112091					0.214976
	6	0.189922	0.0491952	0.195099	0.381677	0.647381						0.292655
	7	0.184642	0.259794	0.164998	0.591669							0.300276
	8	0.51495	0.224866	0.310918								0.350244
	9	0.46526	0.391375									0.428318
	10	0.694722										0.694722
	timepoint	average
	0
	1	0.0425648
	2	0.0748147
	3	0.0820129
	4	0.130085
	5	0.214976
	6	0.292655
	7	0.300276
	8	0.350244
	9	0.428318
	10	0.694722
	Table 7_Chromatin dynamics +eATP (Data Sheet 6) TetR-SEpHluorinD

## Sheet: 2
	timepoint	d	delta d	delta d^2		delta d	delta d^2	delta d	delta d^2	delta d	delta d^2	delta d	delta d^2	delta d	delta d^2	delta d	delta d^2	delta d	delta d^2	delta d	delta d^2	delta d	delta d^2
	0	5.2366				t.o.v. C4		tov C5		tov C6		tov C7		tov C8		tov C9		tov C10		tov C11		tov C12
	1	5.3155	0.0789	0.00622521		-0.1085	0.0117723	0.1026	0.0105268	-0.1691	0.0285948	0.1619	0.0262116	0.034	0.001156	0.0707	0.00499849	0.0167	0.00027889	-0.2369	0.0561216	0.0924	0.00853776
	2	5.207	-0.0296	0.00087616		-0.0059	3.481e-05	-0.0665	0.00442225	-0.0072	5.184e-05	0.1959	0.0383768	0.1047	0.0109621	0.0874	0.00763876	-0.2202	0.048488	-0.1445	0.0208802
	3	5.3096	0.073	0.005329		-0.175	0.030625	0.0954	0.00910116	0.0268	0.00071824	0.2666	0.0710756	0.1214	0.014738	-0.1495	0.0223503	-0.1278	0.0163328
	4	5.1405	-0.0961	0.00923521		-0.0131	0.00017161	0.1294	0.0167444	0.0975	0.00950625	0.2833	0.0802589	-0.1155	0.0133402	-0.0571	0.00326041
	5	5.3024	0.0658	0.00432964		0.0209	0.00043681	0.2001	0.04004	0.1142	0.0130416	0.0464	0.00215296	-0.0231	0.00053361
	6	5.3364	0.0998	0.00996004		0.0916	0.00839056	0.2168	0.0470022	-0.1227	0.0150553	0.1388	0.0192654
	7	5.4071	0.1705	0.0290702		0.1083	0.0117289	-0.0201	0.00040401	-0.0303	0.00091809
	8	5.4238	0.1872	0.0350438		-0.1286	0.016538	0.0723	0.00522729
	9	5.1869	-0.0497	0.00247009		-0.0362	0.00131044
	10	5.2793	0.0427	0.00182329
	timepoint	delta d^2	delta d^2	delta d^2	delta d^2	delta d^2	delta d^2	delta d^2	delta d^2	delta d^2	delta d^2	average
	0
	1	0.00622521	0.0117723	0.0105268	0.0285948	0.0262116	0.001156	0.00499849	0.00027889	0.0561216	0.00853776	0.0154423
	2	0.00087616	3.481e-05	0.00442225	5.184e-05	0.0383768	0.0109621	0.00763876	0.048488	0.0208802		0.0146368
	3	0.005329	0.030625	0.00910116	0.00071824	0.0710756	0.014738	0.0223503	0.0163328			0.0212838
	4	0.00923521	0.00017161	0.0167444	0.00950625	0.0802589	0.0133402	0.00326041				0.018931
	5	0.00432964	0.00043681	0.04004	0.0130416	0.00215296	0.00053361					0.0100891
	6	0.00996004	0.00839056	0.0470022	0.0150553	0.0192654						0.0199347
	7	0.0290702	0.0117289	0.00040401	0.00091809							0.0105303
	8	0.0350438	0.016538	0.00522729								0.0189364
	9	0.00247009	0.00131044									0.00189027
	10	0.00182329										0.00182329
	timepoint	average
	0
	1	0.0154423
	2	0.0146368
	3	0.0212838
	4	0.018931
	5	0.0100891
	6	0.0199347
	7	0.0105303
	8	0.0189364
	9	0.00189027
	10	0.00182329

## Sheet: 3
	timepoint	d	delta d	delta d^2		delta d	delta d^2	delta d	delta d^2	delta d	delta d^2	delta d	delta d^2	delta d	delta d^2	delta d	delta d^2	delta d	delta d^2	delta d	delta d^2	delta d	delta d^2
	0	5.6774				t.o.v. C4		tov C5		tov C6		tov C7		tov C8		tov C9		tov C10		tov C11		tov C12
	1	5.7124	0.035	0.001225		-0.0198	0.00039204	-0.0746	0.00556516	-0.0327	0.00106929	0.1361	0.0185232	0.0534	0.00285156	0.1333	0.0177689	0.0219	0.00047961	-0.0353	0.00124609	-0.0075	5.625e-05
	2	5.6926	0.0152	0.00023104		-0.0944	0.00891136	-0.1073	0.0115133	0.1034	0.0106916	0.1895	0.0359102	0.1867	0.0348569	0.1552	0.024087	-0.0134	0.00017956	-0.0428	0.00183184
	3	5.618	-0.0594	0.00352836		-0.1271	0.0161544	0.0288	0.00082944	0.1568	0.0245862	0.3228	0.1042	0.2086	0.043514	0.1199	0.014376	-0.0209	0.00043681
	4	5.5853	-0.0921	0.00848241		0.009	8.1e-05	0.0822	0.00675684	0.2901	0.084158	0.3447	0.118818	0.1733	0.0300329	0.1124	0.0126338
	5	5.7214	0.044	0.001936		0.0624	0.00389376	0.2155	0.0464403	0.312	0.097344	0.3094	0.0957284	0.1658	0.0274896
	6	5.7748	0.0974	0.00948676		0.1957	0.0382985	0.2374	0.0563588	0.2767	0.0765629	0.3019	0.0911436
	7	5.9081	0.2307	0.0532225		0.2176	0.0473498	0.2021	0.0408444	0.2692	0.0724686
	8	5.93	0.2526	0.0638068		0.1823	0.0332333	0.1946	0.0378692
	9	5.8947	0.2173	0.0472193		0.1748	0.030555
	10	5.8872	0.2098	0.044016
	timepoint	delta d^2	delta d^2	delta d^2	delta d^2	delta d^2	delta d^2	delta d^2	delta d^2	delta d^2	delta d^2	average
	0
	1	0.001225	0.00039204	0.00556516	0.00106929	0.0185232	0.00285156	0.0177689	0.00047961	0.00124609	5.625e-05	0.00491771
	2	0.00023104	0.00891136	0.0115133	0.0106916	0.0359102	0.0348569	0.024087	0.00017956	0.00183184		0.0142459
	3	0.00352836	0.0161544	0.00082944	0.0245862	0.1042	0.043514	0.014376	0.00043681			0.0259531
	4	0.00848241	8.1e-05	0.00675684	0.084158	0.118818	0.0300329	0.0126338				0.0372804
	5	0.001936	0.00389376	0.0464403	0.097344	0.0957284	0.0274896					0.045472
	6	0.00948676	0.0382985	0.0563588	0.0765629	0.0911436						0.0543701
	7	0.0532225	0.0473498	0.0408444	0.0724686							0.0534713
	8	0.0638068	0.0332333	0.0378692								0.0449697
	9	0.0472193	0.030555									0.0388872
	10	0.044016										0.044016
	timepoint	average
	0
	1	0.00491771
	2	0.0142459
	3	0.0259531
	4	0.0372804
	5	0.045472
	6	0.0543701
	7	0.0534713
	8	0.0449697
	9	0.0388872
	10	0.044016

## Sheet: 4
	timepoint	d	delta d	delta d^2		delta d	delta d^2	delta d	delta d^2	delta d	delta d^2	delta d	delta d^2	delta d	delta d^2	delta d	delta d^2	delta d	delta d^2	delta d	delta d^2	delta d	delta d^2
	0	6.5732				t.o.v. C4		tov C5		tov C6		tov C7		tov C8		tov C9		tov C10		tov C11		tov C12
	1	6.4155	-0.1577	0.0248693		0.1033	0.0106709	-0.0809	0.00654481	0.1021	0.0104244	-0.1408	0.0198246	-0.0156	0.00024336	-0.094	0.008836	0.0873	0.00762129	0.2059	0.0423948	-0.155	0.024025
	2	6.5188	-0.0544	0.00295936		0.0224	0.00050176	0.0212	0.00044944	-0.0387	0.00149769	-0.1564	0.024461	-0.1096	0.0120122	-0.0067	4.489e-05	0.2932	0.0859662	0.0509	0.00259081
	3	6.4379	-0.1353	0.0183061		0.1245	0.0155003	-0.1196	0.0143042	-0.0543	0.00294849	-0.2504	0.0627002	-0.0223	0.00049729	0.1992	0.0396806	0.1382	0.0190992
	4	6.54	-0.0332	0.00110224		-0.0163	0.00026569	-0.1352	0.018279	-0.1483	0.0219929	-0.1631	0.0266016	0.1836	0.033709	0.0442	0.00195364
	5	6.3992	-0.174	0.030276		-0.0319	0.00101761	-0.2292	0.0525326	-0.061	0.003721	0.0428	0.00183184	0.0286	0.00081796
	6	6.3836	-0.1896	0.0359482		-0.1259	0.0158508	-0.1419	0.0201356	0.1449	0.020996	-0.1122	0.0125888
	7	6.2896	-0.2836	0.080429		-0.0386	0.00148996	0.064	0.004096	-0.0101	0.00010201
	8	6.3769	-0.1963	0.0385337		0.1673	0.0279893	-0.091	0.008281
	9	6.5828	0.0096	9.216e-05		0.0123	0.00015129
	10	6.4278	-0.1454	0.0211412
	timepoint	delta d^2	delta d^2	delta d^2	delta d^2	delta d^2	delta d^2	delta d^2	delta d^2	delta d^2	delta d^2	average
	0
	1	0.0248693	0.0106709	0.00654481	0.0104244	0.0198246	0.00024336	0.008836	0.00762129	0.0423948	0.024025	0.0155454
	2	0.00295936	0.00050176	0.00044944	0.00149769	0.024461	0.0120122	4.489e-05	0.0859662	0.00259081		0.0144981
	3	0.0183061	0.0155003	0.0143042	0.00294849	0.0627002	0.00049729	0.0396806	0.0190992			0.0216295
	4	0.00110224	0.00026569	0.018279	0.0219929	0.0266016	0.033709	0.00195364				0.0148434
	5	0.030276	0.00101761	0.0525326	0.003721	0.00183184	0.00081796					0.0150328
	6	0.0359482	0.0158508	0.0201356	0.020996	0.0125888						0.0211039
	7	0.080429	0.00148996	0.004096	0.00010201							0.0215292
	8	0.0385337	0.0279893	0.008281								0.0249347
	9	9.216e-05	0.00015129									0.000121725
	10	0.0211412										0.0211412
	timepoint	average
	0
	1	0.0155454
	2	0.0144981
	3	0.0216295
	4	0.0148434
	5	0.0150328
	6	0.0211039
	7	0.0215292
	8	0.0249347
	9	0.000121725
	10	0.0211412

## Sheet: 5
	timepoint	d	delta d	delta d^2		delta d	delta d^2	delta d	delta d^2	delta d	delta d^2	delta d	delta d^2	delta d	delta d^2	delta d	delta d^2	delta d	delta d^2	delta d	delta d^2	delta d	delta d^2
	0	7.0529				t.o.v. C4		tov C5		tov C6		tov C7		tov C8		tov C9		tov C10		tov C11		tov C12
	1	6.9824	-0.0705	0.00497025		-0.0559	0.00312481	0.0486	0.00236196	0.0398	0.00158404	-0.0085	7.225e-05	-0.1822	0.0331968	0.1377	0.0189613	0.0403	0.00162409	0.0667	0.00444889	-0.2509	0.0629508
	2	6.9265	-0.1264	0.015977		-0.0073	5.329e-05	0.0884	0.00781456	0.0313	0.00097969	-0.1907	0.0363665	-0.0445	0.00198025	0.178	0.031684	0.107	0.011449	-0.1842	0.0339296
	3	6.9751	-0.0778	0.00605284		0.0325	0.00105625	0.0799	0.00638401	-0.1509	0.0227708	-0.053	0.002809	-0.0042	1.764e-05	0.2447	0.0598781	-0.1439	0.0207072
	4	7.0149	-0.038	0.001444		0.024	0.000576	-0.1023	0.0104653	-0.0132	0.00017424	-0.0127	0.00016129	0.0625	0.00390625	-0.0062	3.844e-05
	5	7.0064	-0.0465	0.00216225		-0.1582	0.0250272	0.0354	0.00125316	0.0271	0.00073441	0.054	0.002916	-0.1884	0.0354946
	6	6.8242	-0.2287	0.0523037		-0.0205	0.00042025	0.0757	0.00573049	0.0938	0.00879844	-0.1969	0.0387696
	7	6.9619	-0.091	0.008281		0.0198	0.00039204	0.1424	0.0202778	-0.1571	0.0246804
	8	7.0022	-0.0507	0.00257049		0.0865	0.00748225	-0.1085	0.0117723
	9	7.0689	0.016	0.000256		-0.1644	0.0270274
	10	6.818	-0.2349	0.055178
	timepoint	delta d^2	delta d^2	delta d^2	delta d^2	delta d^2	delta d^2	delta d^2	delta d^2	delta d^2	delta d^2	average
	0
	1	0.00497025	0.00312481	0.00236196	0.00158404	7.225e-05	0.0331968	0.0189613	0.00162409	0.00444889	0.0629508	0.0133295
	2	0.015977	5.329e-05	0.00781456	0.00097969	0.0363665	0.00198025	0.031684	0.011449	0.0339296		0.0155815
	3	0.00605284	0.00105625	0.00638401	0.0227708	0.002809	1.764e-05	0.0598781	0.0207072			0.0149595
	4	0.001444	0.000576	0.0104653	0.00017424	0.00016129	0.00390625	3.844e-05				0.00239507
	5	0.00216225	0.0250272	0.00125316	0.00073441	0.002916	0.0354946					0.0112646
	6	0.0523037	0.00042025	0.00573049	0.00879844	0.0387696						0.0212045
	7	0.008281	0.00039204	0.0202778	0.0246804							0.0134078
	8	0.00257049	0.00748225	0.0117723								0.007275
	9	0.000256	0.0270274									0.0136417
	10	0.055178										0.055178
	timepoint	average
	0
	1	0.0133295
	2	0.0155815
	3	0.0149595
	4	0.00239507
	5	0.0112646
	6	0.0212045
	7	0.0134078
	8	0.007275
	9	0.0136417
	10	0.055178

## Sheet: 6
	timepoint	d	delta d	delta d^2		delta d	delta d^2	delta d	delta d^2	delta d	delta d^2	delta d	delta d^2	delta d	delta d^2	delta d	delta d^2	delta d	delta d^2	delta d	delta d^2	delta d	delta d^2
	0	5.8865				t.o.v. C4		tov C5		tov C6		tov C7		tov C8		tov C9		tov C10		tov C11		tov C12
	1	5.8374	-0.0491	0.00241081		0.0507	0.00257049	-0.0702	0.00492804	-0.0548	0.00300304	-0.0707	0.00499849	0.0231	0.00053361	0.091	0.008281	-0.0029	8.41e-06	0.0965	0.00931225	0.019	0.000361
	2	5.8881	0.0016	2.56e-06		-0.0195	0.00038025	-0.125	0.015625	-0.1255	0.0157502	-0.0476	0.00226576	0.1141	0.0130188	0.0881	0.00776161	0.0936	0.00876096	0.1155	0.0133402
	3	5.8179	-0.0686	0.00470596		-0.0743	0.00552049	-0.1957	0.0382985	-0.1024	0.0104858	0.0434	0.00188356	0.1112	0.0123654	0.1846	0.0340772	0.1126	0.0126788
	4	5.7631	-0.1234	0.0152276		-0.145	0.021025	-0.1726	0.0297908	-0.0114	0.00012996	0.0405	0.00164025	0.2077	0.0431393	0.2036	0.041453
	5	5.6924	-0.1941	0.0376748		-0.1219	0.0148596	-0.0816	0.00665856	-0.0143	0.00020449	0.137	0.018769	0.2267	0.0513929
	6	5.7155	-0.171	0.029241		-0.0309	0.00095481	-0.0845	0.00714025	0.0822	0.00675684	0.156	0.024336
	7	5.8065	-0.08	0.0064		-0.0338	0.00114244	0.012	0.000144	0.1012	0.0102414
	8	5.8036	-0.0829	0.00687241		0.0627	0.00393129	0.031	0.000961
	9	5.9001	0.0136	0.00018496		0.0817	0.00667489
	10	5.9191	0.0326	0.00106276
	timepoint	delta d^2	delta d^2	delta d^2	delta d^2	delta d^2	delta d^2	delta d^2	delta d^2	delta d^2	delta d^2	average
	0
	1	0.00241081	0.00257049	0.00492804	0.00300304	0.00499849	0.00053361	0.008281	8.41e-06	0.00931225	0.000361	0.00364071
	2	2.56e-06	0.00038025	0.015625	0.0157502	0.00226576	0.0130188	0.00776161	0.00876096	0.0133402		0.00854505
	3	0.00470596	0.00552049	0.0382985	0.0104858	0.00188356	0.0123654	0.0340772	0.0126788			0.015002
	4	0.0152276	0.021025	0.0297908	0.00012996	0.00164025	0.0431393	0.041453				0.0217723
	5	0.0376748	0.0148596	0.00665856	0.00020449	0.018769	0.0513929					0.0215932
	6	0.029241	0.00095481	0.00714025	0.00675684	0.024336						0.0136858
	7	0.0064	0.00114244	0.000144	0.0102414							0.00448197
	8	0.00687241	0.00393129	0.000961								0.00392157
	9	0.00018496	0.00667489									0.00342993
	10	0.00106276										0.00106276
	timepoint	average
	0
	1	0.00364071
	2	0.00854505
	3	0.015002
	4	0.0217723
	5	0.0215932
	6	0.0136858
	7	0.00448197
	8	0.00392157
	9	0.00342993
	10	0.00106276

## Sheet: 7
	timepoint	d	delta d	delta d^2		delta d	delta d^2	delta d	delta d^2	delta d	delta d^2	delta d	delta d^2	delta d	delta d^2	delta d	delta d^2	delta d	delta d^2	delta d	delta d^2	delta d	delta d^2
	0	1.3149				t.o.v. C4		tov C5		tov C6		tov C7		tov C8		tov C9		tov C10		tov C11		tov C12
	1	1.2507	-0.0642	0.00412164		0.3306	0.109296	-0.3386	0.11465	0.1022	0.0104448	-0.2241	0.0502208	-0.0832	0.00692224	0.3325	0.110556	-0.0475	0.00225625	-0.0359	0.00128881	-0.0648	0.00419904
	2	1.5813	0.2664	0.070969		-0.008	6.4e-05	-0.2364	0.055885	-0.1219	0.0148596	-0.3073	0.0944333	0.2493	0.0621505	0.285	0.081225	-0.0834	0.00695556	-0.1007	0.0101405
	3	1.2427	-0.0722	0.00521284		0.0942	0.00887364	-0.4605	0.21206	-0.2051	0.042066	0.0252	0.00063504	0.2018	0.0407232	0.2491	0.0620508	-0.1482	0.0219632
	4	1.3449	0.03	0.0009		-0.1299	0.016874	-0.5437	0.29561	0.1274	0.0162308	-0.0223	0.00049729	0.1659	0.0275228	0.1843	0.0339665
	5	1.1208	-0.1941	0.0376748		-0.2131	0.0454116	-0.2112	0.0446054	0.0799	0.00638401	-0.0582	0.00338724	0.1011	0.0102212
	6	1.0376	-0.2773	0.0768953		0.1194	0.0142564	-0.2587	0.0669257	0.044	0.001936	-0.123	0.015129
	7	1.3701	0.0552	0.00304704		0.0719	0.00516961	-0.2946	0.0867892	-0.0208	0.00043264
	8	1.3226	0.0077	5.929e-05		0.036	0.001296	-0.3594	0.129168
	9	1.2867	-0.0282	0.00079524		-0.0288	0.00082944
	10	1.2219	-0.093	0.008649
	timepoint	delta d^2	delta d^2	delta d^2	delta d^2	delta d^2	delta d^2	delta d^2	delta d^2	delta d^2	delta d^2	average
	0
	1	0.00412164	0.109296	0.11465	0.0104448	0.0502208	0.00692224	0.110556	0.00225625	0.00128881	0.00419904	0.0413956
	2	0.070969	6.4e-05	0.055885	0.0148596	0.0944333	0.0621505	0.081225	0.00695556	0.0101405		0.0440758
	3	0.00521284	0.00887364	0.21206	0.042066	0.00063504	0.0407232	0.0620508	0.0219632			0.0491981
	4	0.0009	0.016874	0.29561	0.0162308	0.00049729	0.0275228	0.0339665				0.055943
	5	0.0376748	0.0454116	0.0446054	0.00638401	0.00338724	0.0102212					0.0246141
	6	0.0768953	0.0142564	0.0669257	0.001936	0.015129						0.0350285
	7	0.00304704	0.00516961	0.0867892	0.00043264							0.0238596
	8	5.929e-05	0.001296	0.129168								0.0435079
	9	0.00079524	0.00082944									0.00081234
	10	0.008649										0.008649
	timepoint	average
	0
	1	0.0413956
	2	0.0440758
	3	0.0491981
	4	0.055943
	5	0.0246141
	6	0.0350285
	7	0.0238596
	8	0.0435079
	9	0.00081234
	10	0.008649

## Sheet: 8
	timepoint	d	delta d	delta d^2		delta d	delta d^2	delta d	delta d^2	delta d	delta d^2	delta d	delta d^2	delta d	delta d^2	delta d	delta d^2	delta d	delta d^2	delta d	delta d^2	delta d	delta d^2
	0	4.4896				t.o.v. C4		tov C5		tov C6		tov C7		tov C8		tov C9		tov C10		tov C11		tov C12
	1	4.5164	0.0268	0.00071824		-0.4421	0.195452	0.27	0.0729	0.0334	0.00111556	0.0786	0.00617796	-0.1097	0.0120341	-0.0875	0.00765625	0.1958	0.0383376	0.0754	0.00568516	-0.1712	0.0293094
	2	4.0743	-0.4153	0.172474		-0.1721	0.0296184	0.3034	0.0920516	0.112	0.012544	-0.0311	0.00096721	-0.1972	0.0388878	0.1083	0.0117289	0.2712	0.0735494	-0.0958	0.00917764
	3	4.3443	-0.1453	0.0211121		-0.1387	0.0192377	0.382	0.145924	0.0023	5.29e-06	-0.1186	0.014066	-0.0014	1.96e-06	0.1837	0.0337457	0.1	0.01
	4	4.3777	-0.1119	0.0125216		-0.0601	0.00361201	0.2723	0.0741473	-0.0852	0.00725904	0.0772	0.00595984	0.074	0.005476	0.0125	0.00015625
	5	4.4563	-0.0333	0.00110889		-0.1698	0.028832	0.1848	0.034151	0.1106	0.0122324	0.1526	0.0232868	-0.0972	0.00944784
	6	4.3466	-0.143	0.020449		-0.2573	0.0662033	0.3806	0.144856	0.186	0.034596	-0.0186	0.00034596
	7	4.2591	-0.2305	0.0531303		-0.0615	0.00378225	0.456	0.207936	0.0148	0.00021904
	8	4.4549	-0.0347	0.00120409		0.0139	0.00019321	0.2848	0.081111
	9	4.5303	0.0407	0.00165649		-0.1573	0.0247433
	10	4.3591	-0.1305	0.0170303
	timepoint	delta d^2	delta d^2	delta d^2	delta d^2	delta d^2	delta d^2	delta d^2	delta d^2	delta d^2	delta d^2	average
	0
	1	0.00071824	0.195452	0.0729	0.00111556	0.00617796	0.0120341	0.00765625	0.0383376	0.00568516	0.0293094	0.0369387
	2	0.172474	0.0296184	0.0920516	0.012544	0.00096721	0.0388878	0.0117289	0.0735494	0.00917764		0.0489999
	3	0.0211121	0.0192377	0.145924	5.29e-06	0.014066	1.96e-06	0.0337457	0.01			0.0305116
	4	0.0125216	0.00361201	0.0741473	0.00725904	0.00595984	0.005476	0.00015625				0.0155903
	5	0.00110889	0.028832	0.034151	0.0122324	0.0232868	0.00944784					0.0181765
	6	0.020449	0.0662033	0.144856	0.034596	0.00034596						0.0532901
	7	0.0531303	0.00378225	0.207936	0.00021904							0.0662669
	8	0.00120409	0.00019321	0.081111								0.0275028
	9	0.00165649	0.0247433									0.0131999
	10	0.0170303										0.0170303
	timepoint	average
	0
	1	0.0369387
	2	0.0489999
	3	0.0305116
	4	0.0155903
	5	0.0181765
	6	0.0532901
	7	0.0662669
	8	0.0275028
	9	0.0131999
	10	0.0170303

## Sheet: 9
	timepoint	d	delta d	delta d^2		delta d	delta d^2	delta d	delta d^2	delta d	delta d^2	delta d	delta d^2	delta d	delta d^2	delta d	delta d^2	delta d	delta d^2	delta d	delta d^2	delta d	delta d^2
	0	4.5837				t.o.v. C4		tov C5		tov C6		tov C7		tov C8		tov C9		tov C10		tov C11		tov C12
	1	4.3041	-0.2796	0.0781762		0.2605	0.0678603	-0.022	0.000484	0.1325	0.0175562	0.136	0.018496	-0.1544	0.0238394	0.3482	0.121243	-0.09812	0.00962753	0.09272	0.008597	-0.0713	0.00508369
	2	4.5646	-0.0191	0.00036481		0.2385	0.0568823	0.1105	0.0122102	0.2685	0.0720922	-0.0184	0.00033856	0.1938	0.0375584	0.25008	0.06254	-0.0054	2.916e-05	0.02142	0.000458816
	3	4.5426	-0.0411	0.00168921		0.371	0.137641	0.2465	0.0607622	0.1141	0.0130188	0.3298	0.108768	0.09568	0.00915466	0.3428	0.117512	-0.0767	0.00588289
	4	4.6751	0.0914	0.00835396		0.507	0.257049	0.0921	0.00848241	0.4623	0.213721	0.23168	0.0536756	0.1884	0.0354946	0.2715	0.0737123
	5	4.8111	0.2274	0.0517108		0.3526	0.124327	0.4403	0.193864	0.36418	0.132627	0.3244	0.105235	0.1171	0.0137124
	6	4.6567	0.073	0.005329		0.7008	0.491121	0.34218	0.117087	0.4569	0.208758	0.2531	0.0640596
	7	5.0049	0.4212	0.177409		0.60268	0.363223	0.4349	0.189138	0.3856	0.148687
	8	4.90678	0.32308	0.104381		0.6954	0.483581	0.3636	0.132205
	9	4.9995	0.4158	0.17289		0.6241	0.389501
	10	4.9282	0.3445	0.11868
	timepoint	delta d^2	delta d^2	delta d^2	delta d^2	delta d^2	delta d^2	delta d^2	delta d^2	delta d^2	delta d^2	average
	0
	1	0.0781762	0.0678603	0.000484	0.0175562	0.018496	0.0238394	0.121243	0.00962753	0.008597	0.00508369	0.0350963
	2	0.00036481	0.0568823	0.0122102	0.0720922	0.00033856	0.0375584	0.06254	2.916e-05	0.000458816		0.0269416
	3	0.00168921	0.137641	0.0607622	0.0130188	0.108768	0.00915466	0.117512	0.00588289			0.0568036
	4	0.00835396	0.257049	0.00848241	0.213721	0.0536756	0.0354946	0.0737123				0.092927
	5	0.0517108	0.124327	0.193864	0.132627	0.105235	0.0137124					0.103579
	6	0.005329	0.491121	0.117087	0.208758	0.0640596						0.177271
	7	0.177409	0.363223	0.189138	0.148687							0.219614
	8	0.104381	0.483581	0.132205								0.240056
	9	0.17289	0.389501									0.281195
	10	0.11868										0.11868
	timepoint	average
	0
	1	0.0350963
	2	0.0269416
	3	0.0568036
	4	0.092927
	5	0.103579
	6	0.177271
	7	0.219614
	8	0.240056
	9	0.281195
	10	0.11868

## Sheet: 10
	timepoint	d	delta d	delta d^2		delta d	delta d^2	delta d	delta d^2	delta d	delta d^2	delta d	delta d^2	delta d	delta d^2	delta d	delta d^2	delta d	delta d^2	delta d	delta d^2	delta d	delta d^2
	0	2.4342				t.o.v. C4		tov C5		tov C6		tov C7		tov C8		tov C9		tov C10		tov C11		tov C12
	1	3.6013	1.1671	1.36212		-1.0939	1.19662	0.182	0.033124	-0.004	1.6e-05	-0.7554	0.570629	0.5151	0.265328	-0.2723	0.0741473	0.5187	0.26905	-0.2658	0.0706496	0.5246	0.275205
	2	2.5074	0.0732	0.00535824		-0.9119	0.831562	0.178	0.031684	-0.7594	0.576688	-0.2403	0.0577441	0.2428	0.0589518	0.2464	0.060713	0.2529	0.0639584	0.2588	0.0669774
	3	2.6894	0.2552	0.065127		-0.9159	0.838873	-0.5774	0.333391	-0.2443	0.0596825	-0.5126	0.262759	0.7615	0.579882	-0.0194	0.00037636	0.7775	0.604506
	4	2.6854	0.2512	0.0631014		-1.6713	2.79324	-0.0623	0.00388129	-0.5166	0.266876	0.0061	3.721e-05	0.4957	0.245718	0.5052	0.255227
	5	1.93	-0.5042	0.254218		-1.1562	1.3368	-0.3346	0.111957	0.0021	4.41e-06	-0.2597	0.0674441	1.0203	1.04101
	6	2.4451	0.0109	0.00011881		-1.4285	2.04061	0.1841	0.0338928	-0.2637	0.0695377	0.2649	0.070172
	7	2.1728	-0.2614	0.06833		-0.9098	0.827736	-0.0817	0.00667489	0.2609	0.0680688
	8	2.6915	0.2573	0.0662033		-1.1756	1.38204	0.4429	0.19616
	9	2.4257	-0.0085	7.225e-05		-0.651	0.423801
	10	2.9503	0.5161	0.266359
	timepoint	delta d^2	delta d^2	delta d^2	delta d^2	delta d^2	delta d^2	delta d^2	delta d^2	delta d^2	delta d^2	average
	0
	1	1.36212	1.19662	0.033124	1.6e-05	0.570629	0.265328	0.0741473	0.26905	0.0706496	0.275205	0.411689
	2	0.00535824	0.831562	0.031684	0.576688	0.0577441	0.0589518	0.060713	0.0639584	0.0669774		0.194849
	3	0.065127	0.838873	0.333391	0.0596825	0.262759	0.579882	0.00037636	0.604506			0.343075
	4	0.0631014	2.79324	0.00388129	0.266876	3.721e-05	0.245718	0.255227				0.518298
	5	0.254218	1.3368	0.111957	4.41e-06	0.0674441	1.04101					0.468572
	6	0.00011881	2.04061	0.0338928	0.0695377	0.070172						0.442867
	7	0.06833	0.827736	0.00667489	0.0680688							0.242702
	8	0.0662033	1.38204	0.19616								0.548133
	9	7.225e-05	0.423801									0.211937
	10	0.266359										0.266359
	timepoint	average
	0
	1	0.411689
	2	0.194849
	3	0.343075
	4	0.518298
	5	0.468572
	6	0.442867
	7	0.242702
	8	0.548133
	9	0.211937
	10	0.266359

[truncated: 11 more sheets: 11, 12, 13, 14, 15, 16, 17, 18, 19, 20, average]
