# Supplementary material for: Evidence That Ion-Based Signaling Initiating at the Cell Surface Can Potentially Influence Chromatin Dynamics and Chromatin-Bound Proteins in the Nucleus
Source: Front Plant Sci. 2019 Oct 17;10:1267. doi: 10.3389/fpls.2019.01267 (PMC6811650; doi:10.3389/fpls.2019.01267)
Supplement: Supplementary file 20 [file Table_8.xlsx]

## Sheet: Sheet1
	nucleus1A1	nucleus1A2	nucleus2A1	nucleus2A2	nucleus3A1	nucleus3A2	nucleus4A1	nucleus4A2	nucleus5A1	nucleus5A2	nucleus6A1	nucleus6A2	nucleus7A1	nucleus7A2	nucleus8A1	nucleus8A2	nucleus9A1	nucleus9A2	nucleus10A1	nucleus10A2
t0
t1	2.2744	3.6471	3.351	3.177	3.4849	3.3638	1.9721	1.9434	4.743	2.626	1.8383	2.2079	4.071	2.7795	6.7542	6.6819	3.8649	5.6428	3.4027	6.034
t2	2.1451	3.635	3.0296	3.1336	3.4034	3.4987	2.1604	2.2441	4.6988	2.6319	2.1034	2.4094	3.9322	2.9264	6.2284	6.1956	3.6524	5.5864	3.3321	5.8694
t3	2.0465	3.5291	3.0593	3.2344	3.105	3.5713	2.5903	2.0702	4.6734	2.7048	2.3315	2.6459	4.1062	3.0051	5.8345	6.0071	3.053	5.2297	2.9741	5.4746
t4	2.0176	3.5907	3.0479	3.2096	2.9467	3.4388	2.7596	2.0912	4.6929	2.6853	2.5159	2.7188	3.9489	2.8706	5.5298	5.4115	2.9124	5.0087	2.4995	5.0076
t5	2.0736	3.7005	2.8953	3.2233	3.0815	3.4623	3.0583	2.2774	4.5063	2.7664	2.7808	3.1564	3.7663	3.1328	5.2192	5.1942	2.5451	4.8477	2.6049	4.8021
t6	2.001	3.7636	2.877	3.4048	2.8845	3.4478	3.0216	2.0467	4.5343	2.6062	2.7356	3.0649	3.6631	2.7235	5.2066	4.9715	1.9695	4.4144	2.7632	4.8849
t7	2.1111	3.7504	2.8353	3.3178	2.6782	3.3792	3.2823	2.2471	4.6971	2.4685	2.7858	3.1726	3.7566	2.933	4.9895	4.9981	1.6326	4.2241	3.3431	4.9714
t8	2.0144	3.8034	2.7818	3.6321	3.4072	3.3597	3.5102	2.248	4.4131	2.4912	2.78	3.1671	3.9533	2.9673	4.685	4.7275	1.3929	3.8596	3.0844	4.7837
t9	2.2257	3.7509	2.5439	3.4994	3.0364	3.437	3.5017	2.5458	4.5026	2.6498	2.8976	3.2372	3.7199	2.9808	4.153	4.349	1.3925	3.4687	3.2053	4.7021
t10	2.1309	3.872	2.4715	3.5132	3.0448	3.6351	3.5226	2.4569	4.3785	2.8617	3.0081	3.3298	3.6971	3.1876	3.7689	4.6362	1.2278	3.4111	3.0851	4.8132
t11	2.2516	3.9327	2.3972	3.5014	3.2368	3.4952	3.5834	2.3529	4.1245	2.8396	3.0596	3.415	3.5089	3.0427	3.5481	5.1165	0.94359	3.2694	3.2136	4.7652
t12	2.0788	3.9167	2.4243	3.5634	2.9935	3.6295	3.971	2.5993	3.9764	2.9995	3.1817	3.2087	3.7818	3.2999	3.3845	5.1279	1.2589	3.0238	3.0948	4.4652
t13	2.7828	6.4157	3.5219	6.1478	4.0186	5.9073	5.8423	3.9146	5.0353	3.4208	4.636	5.7255	5.1596	5.2574	3.1331	6.4043	1.3068	4.0312	2.3822	3.2453
t14	1.9793	3.7153	2.4352	3.829	3.4293	3.4801	4.0782	2.4852	4.3185	2.8947	2.6562	3.0011	3.9878	2.8487	3.3026	5.5525	0.85247	3.5596	3.1294	5.0447
t15	1.9194	3.7884	2.2031	3.5626	3.6003	3.3779	3.8895	2.4239	4.4136	2.6355	2.621	3.0855	3.8444	2.7859	3.3908	5.2563	1.0115	3.3543	3.1324	5.342
t16	2.1184	3.8827	2.36	3.7115	3.0861	3.405	3.9741	2.4041	4.3779	2.9153	2.7298	3.0886	3.8307	3.0903	3.5991	5.059	1.2148	3.0874	3.3799	5.1262
t17	2.1824	3.9634	2.277	3.4921	2.9488	3.3734	4.1063	2.6885	4.2384	2.9232	2.7317	3.3037	4.0907	2.8771	3.5687	4.4721	1.1697	3.0353	3.3824	5.0379
t18	2.1505	3.9336	2.2202	3.4827	3.2669	3.3128	4.1813	2.5742	4.0741	3.2202	2.6884	3.1899	4.2726	2.9636	3.1937	4.0163	1.5444	2.7342	3.7638	4.9384
t19	2.0458	3.9487	2.0448	3.5589	3.0961	3.6372	4.1999	2.8326	4.3483	2.9099	2.0861	2.9382	3.9759	2.9098	3.4739	2.7792	1.6248	2.7094	3.8336	5.0809
t20	2.0175	3.8378	2.416	3.5129	3.4527	3.5843	4.5158	2.7129	4.2758	2.9178	1.8688	2.7705	3.8589	3.0141	3.8116	2.1883	2.1015	2.5025	4.3541	5.2477
t21	1.8818	4.0558	2.4273	3.4164	3.5539	3.3456	4.1803	2.3468	4.5935	2.6493	1.6001	2.887	3.9396	3.0457	4.1285	1.8447	2.8607	2.5493	4.3899	5.3685
t22	2.0864	3.8795	2.7483	3.511	3.5799	3.5391	4.2131	2.1828	4.7734	2.1143	1.6889	2.9809	3.9283	2.9352	4.2756	1.5288	3.9451	2.7696	4.3806	5.2451
t23	1.9343	3.9673	3.0179	3.4392	3.6776	3.4006	4.6341	2.5449	4.6521	2.3117	1.7796	2.9691	3.863	3.0341	4.374	1.42	4.6913	3.5301	4.3474	5.1961
t24	2.0885	4.0422	2.6714	3.3098	4.0973	3.3791	4.6975	2.6819	4.7123	2.1238	1.5849	2.6734	3.9394	2.9361	4.1887	1.4077	5.008	3.6741	4.3739	5.1504
t25	2.0918	4.0522	3.1432	3.337	3.9815	3.3993	4.6201	2.6461	4.4746	2.3082	1.7293	2.9189	3.9925	3.0693	4.437	1.4374	5.2318	3.6145	4.323	5.0023
t26	2.1541	4.0442	3.0587	3.4588	4.0015	3.4358	4.7237	2.74	4.5687	2.167	1.6206	2.8059	3.7772	3.0635	4.4603	1.6849	5.2067	3.6046	4.4814	4.9382
t27	2.3272	4.0266	3.0784	3.4055	3.5667	3.432	4.6605	2.7418	4.4242	2.3136	1.8928	2.9968	4.4983	3.272	4.2646	1.7975	5.0885	3.3957	4.4612	4.7203
t28	2.2578	3.9937	2.7116	3.3579	3.7526	3.5016	4.9442	2.9767	4.5043	2.4875	1.9569	2.8851	4.6831	3.0604	4.0125	1.8281	5.4082	3.7253	4.3848	4.5193
t29	2.3855	4.1106	2.952	3.3541	3.5727	3.241	4.7702	2.8966	4.1005	2.7748	1.7671	2.841	4.6326	3.2856	4.1239	1.7844	5.4317	3.8576	4.7641	4.8461
t30	2.4141	3.9764	2.9783	3.3953	3.8361	3.638	5.1491	3.3571	3.9888	2.7863	2.0288	2.8726	4.8356	3.4959	4.1656	1.9217	5.8658	4.0841	4.4384	4.5236
	Table 8_ Distances between INM and alleles (Fig2)
