# Supplementary material for: Evidence That Ion-Based Signaling Initiating at the Cell Surface Can Potentially Influence Chromatin Dynamics and Chromatin-Bound Proteins in the Nucleus
Source: Front Plant Sci. 2019 Oct 17;10:1267. doi: 10.3389/fpls.2019.01267 (PMC6811650; doi:10.3389/fpls.2019.01267)
Supplement: Supplementary file 21 [file Table_9.xlsx]

## Sheet: Sheet1
	volume nucleus1	nucleus2	nucleus3	nucleus4	nucleus5	nucleus6	nucleus7	nucleus8	nucleus9	nucleus10
t0
t1	531	824	714	629	566	450	436	560	772	885
t2	520	841	721	599	558	459	430	561	761	869
t3	535	832	736	635	578	457	435	557	797	862
t4	515	828	739	617	567	475	448	558	773	858
t5	514	842	755	625	573	476	438	554	762	862
t6	517	793	750	622	567	475	419	540	773	842
t7	509	822	736	613	555	468	436	546	787	801
t8	523	827	719	598	574	473	443	555	782	832
t9	527	848	725	615	559	464	434	540	769	816
t10	513	866	728	603	588	453	442	531	800	833
t11	543	864	708	624	573	431	439	540	770	834
t12	546	879	729	621	590	438	442	536	810	836
t13	529	860	733	624	578	443	439	547	825	862
t14	567	881	723	634	573	450	443	552	827	896
t15	540	899	720	630	594	451	428	564	872	854
t16	558	878	730	586	599	466	436	551	850	854
t17	545	846	725	624	588	460	431	543	824	852
t18	578	849	724	641	593	476	443	526	803	874
t19	584	904	711	682	571	477	440	538	816	877
t20	554	825	708	674	588	484	435	500	804	864
t21	615	923	711	667	572	494	430	514	778	871
t22	552	930	719	623	608	473	429	489	745
t23	584	924	709	673	599	495	422	494	700
t24	587	885	723		617	515	436	489	745
t25	566	961	723		600	521	428	510	726
t26	591	957	762		654	544	425	490	729
t27	582	913	745		587	480	421	469	739
t28	637	909	750		631	529	439	518	716
t29	584	915	735		629	509	429	468	714
t30	586	891	690		592	506	435	504	684
	Table 9_ Nuclear volumes (Fig2)
