# Supplementary material for: Evidence That Ion-Based Signaling Initiating at the Cell Surface Can Potentially Influence Chromatin Dynamics and Chromatin-Bound Proteins in the Nucleus
Source: Front Plant Sci. 2019 Oct 17;10:1267. doi: 10.3389/fpls.2019.01267 (PMC6811650; doi:10.3389/fpls.2019.01267)
Supplement: Supplementary file 22 [file Table_10.xlsx]

## Sheet: Sheet1
nucleus1		nucleus2		nucleus3		nucleus4		nucleus5		nucleus6		nucleus7		nucleus8		nucleus9		nucleus10														AVERAGE	STDEV.S
3.28	1	1.64	1	2.05	1	2.67	1	3.04	1	3.38	1	6.27	1	4.28	1	2.87	1	1.94	1	t1		1	1	1	1	1	1	1	1	1	1	1	0	t1
3.19	0.972561	1.51	0.920732	2.18	1.06341	2.67	1	2.95	0.970395	3.33	0.985207	6.04	0.963317	4.51	1.05374	2.75	0.958188	1.88	0.969072	t2		0.972561	0.920732	1.06341	1	0.970395	0.985207	0.963317	1.05374	0.958188	0.969072	0.985663	0.0435069	t2
3.11	0.948171	1.58	0.963415	1.99	0.970732	2.52	0.94382	2.77	0.911184	3.37	0.997041	5.87	0.936204	4.37	1.02103	2.73	0.95122	1.89	0.974227	t3		0.948171	0.963415	0.970732	0.94382	0.911184	0.997041	0.936204	1.02103	0.95122	0.974227	0.961704	0.0313133	t3
3.12	0.95122	1.46	0.890244	2.02	0.985366	2.5	0.93633	2.85	0.9375	3.39	1.00296	5.93	0.945774	4.25	0.992991	2.71	0.944251	1.921	0.990206	t4		0.95122	0.890244	0.985366	0.93633	0.9375	1.00296	0.945774	0.992991	0.944251	0.990206	0.957684	0.0347946	t4
3.11	0.948171	1.47	0.896341	2	0.97561	2.36	0.883895	2.9	0.953947	3.58	1.05917	6.01	0.958533	4.43	1.03505	2.8	0.97561	1.91	0.984536	t5		0.948171	0.896341	0.97561	0.883895	0.953947	1.05917	0.958533	1.03505	0.97561	0.984536	0.967086	0.0538282	t5
3.02	0.920732	1.47	0.896341	1.96	0.956098	2.43	0.910112	2.83	0.930921	3.59	1.06213	5.89	0.939394	4.35	1.01636	2.68	0.933798	1.81	0.93299	t6		0.920732	0.896341	0.956098	0.910112	0.930921	1.06213	0.939394	1.01636	0.933798	0.93299	0.949887	0.0509558	t6
3.07	0.935976	1.34	0.817073	1.91	0.931707	2.37	0.88764	2.91	0.957237	3.69	1.09172	5.66	0.902711	4.4	1.02804	2.67	0.930314	1.78	0.917526	t7		0.935976	0.817073	0.931707	0.88764	0.957237	1.09172	0.902711	1.02804	0.930314	0.917526	0.939994	0.0752716	t7
3.02	0.920732	1.46	0.890244	1.97	0.960976	2.49	0.932584	2.93	0.963816	3.49	1.03254	5.55	0.885167	4.33	1.01168	2.65	0.923345	1.8	0.927835	t8		0.920732	0.890244	0.960976	0.932584	0.963816	1.03254	0.885167	1.01168	0.923345	0.927835	0.944893	0.0480792	t8
3.11	0.948171	1.39	0.847561	1.97	0.960976	2.35	0.88015	2.87	0.944079	3.71	1.09763	5.64	0.899522	4.32	1.00935	2.63	0.916376	1.89	0.974227	t9		0.948171	0.847561	0.960976	0.88015	0.944079	1.09763	0.899522	1.00935	0.916376	0.974227	0.947804	0.0707629	t9
3.1	0.945122	1.44	0.878049	1.81	0.882927	2.34	0.876404	2.82	0.927632	3.74	1.10651	5.61	0.894737	4.42	1.03271	2.57	0.89547	1.83	0.943299	t10		0.945122	0.878049	0.882927	0.876404	0.927632	1.10651	0.894737	1.03271	0.89547	0.943299	0.938286	0.0757572	t10
3.29	1.00305	1.33	0.810976	2.27	1.10732	2.55	0.955056	3.13	1.02961	3.81	1.12722	5.94	0.947368	4.72	1.1028	2.75	0.958188	1.95	1.00515	t11		1.00305	0.810976	1.10732	0.955056	1.02961	1.12722	0.947368	1.1028	0.958188	1.00515	1.00467	0.0950044	t11
3.48	1.06098	1.58	0.963415	2.2	1.07317	2.61	0.977528	3.18	1.04605	3.93	1.16272	6.13	0.977671	4.71	1.10047	2.95	1.02787	2.08	1.07216	t12		1.06098	0.963415	1.07317	0.977528	1.04605	1.16272	0.977671	1.10047	1.02787	1.07216	1.0462	0.062132	t12
3.44	1.04878	1.5	0.914634	2.25	1.09756	2.7	1.01124	2.97	0.976974	3.87	1.14497	5.82	0.92823	4.56	1.06542	2.93	1.02091	1.95	1.00515	t13		1.04878	0.914634	1.09756	1.01124	0.976974	1.14497	0.92823	1.06542	1.02091	1.00515	1.02139	0.0716306	t13
3.21	0.978659	1.54	0.939024	2.27	1.10732	2.79	1.04494	3.14	1.03289	3.37	0.997041	5.58	0.889952	4.47	1.04439	3.06	1.06969	2.01	1.03608	t14		0.978659	0.939024	1.10732	1.04494	1.03289	0.997041	0.889952	1.04439	1.06969	1.03608	1.014	0.0641879	t14
2.98	0.908537	1.38	0.841463	2.06	1.00488	2.51	0.940075	2.79	0.917763	3.25	0.961538	4.88	0.778309	3.93	0.918224	2.51	0.874564	1.77	0.912371	t15		0.908537	0.841463	1.00488	0.940075	0.917763	0.961538	0.778309	0.918224	0.874564	0.912371	0.905772	0.0630827	t15
2.69	0.820122	1.25	0.762195	1.89	0.921951	2.32	0.868914	2.5	0.822368	3.05	0.902367	4.46	0.711324	3.38	0.78972	2.3	0.801394	1.59	0.819588	t16		0.820122	0.762195	0.921951	0.868914	0.822368	0.902367	0.711324	0.78972	0.801394	0.819588	0.821994	0.0632033	t16
2.64	0.804878	1.19	0.72561	1.77	0.863415	2.1	0.786517	2.37	0.779605	2.7	0.798817	4.07	0.649123	3.3	0.771028	2.06	0.71777	1.5	0.773196	t17		0.804878	0.72561	0.863415	0.786517	0.779605	0.798817	0.649123	0.771028	0.71777	0.773196	0.766996	0.058089	t17
2.44	0.743902	1.03	0.628049	1.63	0.795122	1.91	0.715356	2.22	0.730263	2.43	0.718935	3.86	0.61563	2.96	0.691589	1.95	0.679443	1.36	0.701031	t18		0.743902	0.628049	0.795122	0.715356	0.730263	0.718935	0.61563	0.691589	0.679443	0.701031	0.701932	0.0529551	t18
2.18	0.664634	0.958	0.584146	1.49	0.726829	1.78	0.666667	2.01	0.661184	2.19	0.647929	3.71	0.591707	2.85	0.665888	1.89	0.658537	1.26	0.649485	t19		0.664634	0.584146	0.726829	0.666667	0.661184	0.647929	0.591707	0.665888	0.658537	0.649485	0.651701	0.0402154	t19
2.21	0.67378	0.905	0.551829	1.31	0.639024	1.66	0.621723	1.86	0.611842	2.01	0.594675	3.72	0.593301	2.71	0.633178	1.73	0.602787	1.08	0.556701	t20		0.67378	0.551829	0.639024	0.621723	0.611842	0.594675	0.593301	0.633178	0.602787	0.556701	0.607884	0.0370195	t20
1.97	0.60061	0.906	0.552439	1.35	0.658537	1.49	0.558052	1.78	0.585526	1.98	0.585799	3.63	0.578947	2.66	0.621495	1.48	0.515679	1.06	0.546392	t21		0.60061	0.552439	0.658537	0.558052	0.585526	0.585799	0.578947	0.621495	0.515679	0.546392	0.580348	0.0406703	t21
1.92	0.570122	0.817	0.498171	1.25	0.609756	1.32	0.494382	1.5	0.493421	1.99	0.588757	3.34	0.532695	2.5	0.584112	1.37	0.477352	0.887	0.457216	t22		0.570122	0.498171	0.609756	0.494382	0.493421	0.588757	0.532695	0.584112	0.477352	0.457216	0.530599	0.0537939	t22
1.87	0.570122	0.824	0.502439	1.1	0.536585	1.13	0.423221	1.46	0.480263	1.87	0.553254	3.29	0.524721	2.38	0.556075	1.2	0.418118	0.782	0.403093	t23		0.570122	0.502439	0.536585	0.423221	0.480263	0.553254	0.524721	0.556075	0.418118	0.403093	0.496789	0.0624768	t23
1.79	0.545732	0.811	0.494512	1.01	0.492683	1.02	0.382022	1.43	0.470395	1.76	0.52071	3.22	0.513557	2.31	0.53972	1.19	0.414634	0.775	0.399485	t24		0.545732	0.494512	0.492683	0.382022	0.470395	0.52071	0.513557	0.53972	0.414634	0.399485	0.477345	0.0590844	t24
1.77	0.539634	0.683	0.416463	1.06	0.517073	1.14	0.426966	1.42	0.467105	1.75	0.517751	3.16	0.503987	2.36	0.551402	1.17	0.407666	0.754	0.38866	t25		0.539634	0.416463	0.517073	0.426966	0.467105	0.517751	0.503987	0.551402	0.407666	0.38866	0.473671	0.059833	t25
1.83	0.557927	0.778	0.47439	1.15	0.560976	1.25	0.468165	1.43	0.470395	1.78	0.526627	3.08	0.491228	2.39	0.558411	1.18	0.41115	0.753	0.388144	t26		0.557927	0.47439	0.560976	0.468165	0.470395	0.526627	0.491228	0.558411	0.41115	0.388144	0.490741	0.0608879	t26
1.82	0.554878	0.801	0.488415	1.1	0.536585	1.25	0.468165	1.43	0.470395	1.86	0.550296	3.17	0.505582	2.35	0.549065	1.29	0.449477	0.925	0.476804	t27		0.554878	0.488415	0.536585	0.468165	0.470395	0.550296	0.505582	0.549065	0.449477	0.476804	0.504966	0.0397023	t27
1.78	0.542683	0.958	0.584146	1.08	0.526829	1.31	0.490637	1.54	0.506579	1.84	0.544379	3.08	0.491228	2.37	0.553738	1.28	0.445993	0.924	0.476289	t28		0.542683	0.584146	0.526829	0.490637	0.506579	0.544379	0.491228	0.553738	0.445993	0.476289	0.51625	0.0415341	t28
1.89	0.57622	0.905	0.551829	1.26	0.614634	1.38	0.516854	1.48	0.486842	1.84	0.544379	3.17	0.505582	2.44	0.570093	1.29	0.449477	0.827	0.426289	t29		0.57622	0.551829	0.614634	0.516854	0.486842	0.544379	0.505582	0.570093	0.449477	0.426289	0.52422	0.0588099	t29
1.96	0.597561	0.914	0.557317	1.18	0.57561	1.39	0.520599	1.48	0.486842	1.82	0.538462	3.05	0.486443	2.49	0.581776	1.28	0.445993	0.836	0.430928	t30		0.597561	0.557317	0.57561	0.520599	0.486842	0.538462	0.486443	0.581776	0.445993	0.430928	0.522153	0.0579733	t30
SHEET1_norm 2D INM - + ATP average STDEV bars 04082019
												Table 10_Normalizations of fluorescence intensities_Average_STDEV and calculations of p-values (7 sheets)

## Sheet: Sheet2
	nucleus1L		nucleus1R		nucleus2L		nucleus2R		nucleus3LB		nucleus3RB		nucleus4LT		nucleus4RB		nucleus5LB		nucleus5RT		nucleus6LT		nucleus6RB		nucleus7LB		nucleus7RT		nucleus8LT		nucleus8RB		nucleus9LB		nucleus9RT		nucleus10LB		nucleus10RT
t1	18.1	1	19.9	1	28.2	1	26.7	1	17.2	1	16.6	1	10.7	1	10.1	1	13.3	1	9.36	1	16.7	1	17.3	1	13.5	1	15.2	1	20.1	1	25.9	1	29	1	28	1	22.5	1	20.5	1
t2	18.7	1.03315	18.6	0.934673	26.3	0.932624	23.7	0.88764	15.7	0.912791	13.6	0.819277	9.82	0.917757	9.22	0.912871	12.4	0.932331	9.54	1.01923	16.9	1.01198	17.8	1.0289	12.2	0.903704	16	1.05263	21.4	1.06468	23.8	0.918919	27.6	0.951724	26	0.928571	21.1	0.937778	19.2	0.936585
t3	18.4	1.01657	17.5	0.879397	25.1	0.890071	21.1	0.790262	14.5	0.843023	12.1	0.728916	9.14	0.854206	9.24	0.914851	12.5	0.93985	8.49	0.907051	15.8	0.946108	16.9	0.976879	11.8	0.874074	15	0.986842	21.6	1.07463	23.8	0.918919	26.6	0.917241	26.2	0.935714	19	0.844444	17.7	0.863415
t4	18.1	1	17.4	0.874372	24.4	0.865248	21.1	0.790262	14.2	0.825581	11.4	0.686747	9.13	0.853271	9.43	0.933663	12.3	0.924812	9.79	1.04594	15.3	0.916168	17.5	1.01156	11.3	0.837037	13.9	0.914474	21.8	1.08458	22.5	0.868726	25.7	0.886207	24.3	0.867857	17.9	0.795556	16.4	0.8
t5	18	0.994475	16	0.80402	24.5	0.868794	19.7	0.737828	14.2	0.825581	11	0.662651	8.65	0.808411	9.5	0.940594	11.7	0.879699	10.6	1.13248	16.2	0.97006	16.4	0.947977	10.6	0.785185	14.4	0.947368	21.4	1.06468	21.8	0.841699	24.2	0.834483	25	0.892857	16.8	0.746667	17.2	0.839024
t6	17	0.939227	15.8	0.79397	23	0.815603	18.8	0.70412	13.6	0.790698	9.57	0.576506	8.58	0.801869	9.42	0.932673	11.9	0.894737	8.48	0.905983	15.7	0.94012	17.4	1.00578	11.4	0.844444	14	0.921053	22	1.09453	21.6	0.833977	24.7	0.851724	23.9	0.853571	15.8	0.702222	16.4	0.8
t7	17.3	0.955801	15.7	0.788945	22.4	0.794326	18.4	0.689139	12.8	0.744186	9.82	0.591566	7.98	0.745794	9.23	0.913861	12	0.902256	9.21	0.983974	16.1	0.964072	17.5	1.01156	10.3	0.762963	13.4	0.881579	21.4	1.06468	21.6	0.833977	24.8	0.855172	23.9	0.853571	16.4	0.728889	17.3	0.843902
t8	17.7	0.977901	16.2	0.81407	21.9	0.776596	18.3	0.685393	11.6	0.674419	9.57	0.576506	8.04	0.751402	8.97	0.888119	11.5	0.864662	8.69	0.928419	16.3	0.976048	15.9	0.919075	10.3	0.762963	13.3	0.875	22.1	1.0995	20.8	0.803089	24.6	0.848276	22.6	0.807143	14.8	0.657778	16.7	0.814634
t9	17.1	0.944751	15.4	0.773869	21.2	0.751773	17.8	0.666667	11.5	0.668605	9.4	0.566265	7.84	0.73271	9.16	0.906931	11.5	0.864662	7.84	0.837607	15.6	0.934132	15.8	0.913295	9.36	0.693333	13.1	0.861842	21.1	1.04975	21.7	0.837838	24.4	0.841379	22.3	0.796429	15.6	0.693333	17	0.829268
t10	16.6	0.917127	15.9	0.798995	21.9	0.776596	16.8	0.629213	11.9	0.69186	9.06	0.545783	8.4	0.785047	8.4	0.831683	12.9	0.969925	7.86	0.839744	16.2	0.97006	15.3	0.884393	9.9	0.733333	12.5	0.822368	20.7	1.02985	20.3	0.783784	25	0.862069	22.2	0.792857	15	0.666667	16.4	0.8
t11	16.2	0.895028	15.7	0.788945	20.9	0.741135	17.2	0.644195	10.8	0.627907	9.83	0.592169	7.15	0.668224	9.05	0.940594	12.5	0.93985	8.48	0.905983	15.7	0.94012	15.4	0.890173	10.1	0.748148	11.8	0.776316	20.1	1	20.2	0.779923	24.9	0.858621	22.3	0.796429	14.4	0.64	15.6	0.760976
t12	15.3	0.845304	15.1	0.758794	21.2	0.751773	17.2	0.644195	11	0.639535	9.14	0.550602	7.45	0.696262	8.85	0.876238	12.5	0.93985	8.7	0.929487	16	0.958084	15.9	0.919075	9.25	0.685185	12.9	0.848684	19.9	0.99005	20.7	0.799228	23.4	0.806897	21.2	0.757143	15.9	0.706667	17.1	0.834146
t13	12.3	0.679558	13.9	0.698492	18.6	0.659574	17.2	0.644195	9.83	0.571512	8.42	0.507229	8.25	0.771028	7.78	0.770297	10.4	0.781955	7.5	0.801282	15.6	0.934132	15.1	0.872832	9.21	0.682222	12.4	0.815789	16.7	0.830846	17	0.656371	20.1	0.693103	19	0.678571	14.6	0.648889	16.5	0.804878
t14	16.2	0.895028	16.4	0.824121	25.9	0.91844	21.3	0.797753	10.8	0.627907	8.98	0.540964	7.73	0.72243	8.91	0.882178	10.7	0.804511	8.47	0.904915	15.2	0.91018	14.8	0.855491	9.38	0.694815	11.9	0.782895	19.6	0.975124	18.5	0.714286	22.6	0.77931	22	0.785714	16.5	0.733333	15.4	0.75122
t15	15.7	0.867403	16	0.80402	16.9	0.599291	20.6	0.771536	10.8	0.627907	8.86	0.533735	7.83	0.731776	9.19	0.909901	10.6	0.796992	8.57	0.915598	15.8	0.946108	14.8	0.855491	9.58	0.70963	12.3	0.809211	18.7	0.930348	18	0.694981	22.1	0.762069	20.9	0.746429	15.4	0.684444	15.5	0.756098
t16	15.4	0.850829	15	0.753769	20.9	0.741135	16.4	0.614232	10.3	0.598837	7.69	0.463253	7.12	0.665421	8.48	0.839604	11.2	0.842105	7.81	0.834402	15.2	0.91018	14.1	0.815029	8.95	0.662963	11.8	0.776316	17.8	0.885572	17.4	0.671815	21.1	0.727586	21.6	0.771429	13.7	0.608889	15.3	0.746341
t17	14.6	0.80663	14.3	0.718593	21.1	0.748227	16.1	0.602996	11	0.639535	8.07	0.486145	7.59	0.709346	8.7	0.861386	10	0.75188	7.41	0.791667	14.6	0.874251	13.7	0.791908	8.49	0.628889	11.5	0.756579	17.8	0.885572	17.7	0.683398	21.8	0.751724	21.5	0.767857	13.4	0.595556	14.3	0.697561
t18	13.3	0.734807	14.3	0.718593	20.1	0.712766	14.8	0.554307	10	0.581395	8.79	0.529518	7.09	0.662617	7.82	0.774257	9.79	0.73609	7.37	0.787393	13.6	0.814371	13.5	0.780347	8.94	0.662222	11.6	0.763158	16.7	0.830846	17.9	0.69112	20.7	0.713793	20.9	0.746429	13.9	0.617778	13.6	0.663415
t19	13.2	0.729282	13.9	0.698492	18.9	0.670213	15.1	0.565543	10.1	0.587209	7.63	0.459639	6.65	0.621495	7.94	0.786139	9.34	0.702256	7.19	0.768162	13.8	0.826347	12.7	0.734104	8.42	0.623704	10.8	0.710526	16.4	0.81592	18.9	0.72973	19.5	0.672414	19.9	0.710714	13.9	0.617778	13.7	0.668293
t20	13.8	0.762431	13.2	0.663317	19.5	0.691489	15.1	0.565543	10.3	0.598837	7.42	0.446988	7.08	0.661682	7.78	0.770297	9.02	0.678195	6.91	0.738248	12.5	0.748503	12.3	0.710983	7.39	0.547407	11.3	0.743421	17.8	0.885572	16.7	0.644788	19.1	0.658621	20.9	0.746429	13.6	0.604444	12.4	0.604878
t21	13.2	0.729282	14.1	0.708543	19	0.673759	14.5	0.543071	10	0.581395	7.41	0.446386	7.01	0.65514	7.94	0.786139	9.12	0.685714	6.9	0.737179	12.6	0.754491	12.1	0.699422	7.76	0.574815	9.57	0.629605	16.8	0.835821	15.9	0.6139	19.1	0.658621	19.9	0.710714	12.6	0.56	13.3	0.64878
t22	12.9	0.712707	13.2	0.663317	18.7	0.663121	14.9	0.558052	9.34	0.543023	7.42	0.446988	6.5	0.607477	7.27	0.719802	8.73	0.656391	6.5	0.694444	12	0.718563	12.3	0.710983	8.22	0.608889	10.8	0.710526	16.5	0.820896	15.9	0.6139	19.2	0.662069	20.3	0.725	12.5	0.555556	13	0.634146
t23	13.3	0.734807	13.6	0.683417	18.9	0.670213	14.5	0.543071	10.4	0.604651	7.81	0.470482	6.36	0.594393	7.52	0.744554	8.62	0.64812	5.74	0.613248	12.8	0.766467	12.6	0.728324	7.53	0.557778	10.3	0.677632	17.2	0.855721	16.2	0.625483	18.3	0.631034	18.3	0.653571	11.9	0.528889	13.8	0.673171
t24	11.9	0.657459	13	0.653266	18.5	0.656028	15	0.561798	9.88	0.574419	8.55	0.51506	6.91	0.645794	6.99	0.692079	8.89	0.668421	5.55	0.592949	12.3	0.736527	12.4	0.716763	7.3	0.540741	9.86	0.648684	16.3	0.810945	16.6	0.640927	18.5	0.637931	17.4	0.621429	12	0.533333	12.8	0.62439
t25	13.7	0.756906	13	0.653266	18	0.638298	15	0.561798	10.5	0.610465	8.06	0.485542	5.97	0.557944	7.13	0.705941	7.63	0.573684	6.22	0.66453	11.4	0.682635	11.9	0.687861	6.81	0.504444	9.74	0.640789	16.4	0.81592	16.6	0.640927	16.7	0.575862	17	0.607143	11.7	0.52	13.1	0.639024
t26	11.8	0.651934	12.9	0.648241	17.9	0.634752	15	0.561798	11.9	0.69186	8.12	0.489157	6.6	0.616822	7.61	0.753465	7.99	0.600752	5.79	0.61859	11.9	0.712575	11.6	0.67052	7.08	0.524444	9	0.592105	15.4	0.766169	15.5	0.598456	16.9	0.582759	16.7	0.596429	12.1	0.537778	12.3	0.6
t27	12.4	0.685083	12.2	0.613065	18	0.638298	13.8	0.516854	9.22	0.536047	7.36	0.443373	5.57	0.520561	7.11	0.70396	8.58	0.645113	6.64	0.709402	11.5	0.688623	11.1	0.641618	7.12	0.527407	8.56	0.563158	16.2	0.80597	16	0.617761	15.3	0.527586	15.7	0.560714	10.8	0.48	12.7	0.619512
t28	12.4	0.685083	12	0.603015	16.9	0.599291	14.4	0.539326	11	0.639535	7.72	0.46506	6.28	0.586916	7.16	0.708911	8.05	0.605263	6.47	0.691239	11.9	0.712575	11.8	0.682081	6.26	0.463704	9.35	0.615132	14.9	0.741294	14.6	0.563707	15.2	0.524138	15.7	0.560714	11.7	0.52	12.9	0.629268
t29	11.2	0.618785	11.7	0.58794	17.2	0.609929	13.8	0.516854	9.98	0.580233	7.1	0.427711	5.96	0.557009	7.22	0.714851	7.34	0.55188	5.77	0.616453	11.9	0.712575	10.6	0.612717	6	0.444444	9.3	0.611842	19.1	0.950249	16.4	0.633205	15.6	0.537931	16.7	0.596429	11.5	0.511111	13	0.634146
t30	9.91	0.547514	11.7	0.58794	17	0.602837	12.5	0.468165	9.39	0.54593	6.45	0.388554	6.09	0.569159	6.9	0.683168	7.92	0.595489	4.52	0.482906	10.8	0.646707	10.7	0.618497	5.81	0.43037	9.13	0.600658	15	0.746269	15.5	0.598456	15.2	0.524138	14.9	0.532143	11.4	0.506667	11.5	0.560976
		nuc1a norm	nuc1b norm	nuc2a norm	nuc2b norm	nuc3a norm	nuc3b norm	nuc4a norm	nuc4b norm	nuc5a norm	nuc5b norm	nuc6a norm	nuc6b norm	nuc7a norm	nuc7b norm	nuc8a norm	nuc8b norm	nuc9a norm	nuc9b norm	nuc10a norm	nuc10b norm
																						AVERAGE	STDEV
	t1	1	1	1	1	1	1	1	1	1	1	1	1	1	1	1	1	1	1	1	1	1	0
	t2	1.03315	0.934673	0.932624	0.88764	0.912791	0.819277	0.917757	0.912871	0.932331	1.01923	1.01198	1.0289	0.903704	1.05263	1.06468	0.918919	0.951724	0.928571	0.937778	0.936585	0.951891	0.0627927
	t3	1.01657	0.879397	0.890071	0.790262	0.843023	0.728916	0.854206	0.914851	0.93985	0.907051	0.946108	0.976879	0.874074	0.986842	1.07463	0.918919	0.917241	0.935714	0.844444	0.863415	0.905123	0.0778669
	t4	1	0.874372	0.865248	0.790262	0.825581	0.686747	0.853271	0.933663	0.924812	1.04594	0.916168	1.01156	0.837037	0.914474	1.08458	0.868726	0.886207	0.867857	0.795556	0.8	0.889103	0.0951004
	t5	0.994475	0.80402	0.868794	0.737828	0.825581	0.662651	0.808411	0.940594	0.879699	1.13248	0.97006	0.947977	0.785185	0.947368	1.06468	0.841699	0.834483	0.892857	0.746667	0.839024	0.876226	0.113602
	t6	0.939227	0.79397	0.815603	0.70412	0.790698	0.576506	0.801869	0.932673	0.894737	0.905983	0.94012	1.00578	0.844444	0.921053	1.09453	0.833977	0.851724	0.853571	0.702222	0.8	0.85014	0.114257
	t7	0.955801	0.788945	0.794326	0.689139	0.744186	0.591566	0.745794	0.913861	0.902256	0.983974	0.964072	1.01156	0.762963	0.881579	1.06468	0.833977	0.855172	0.853571	0.728889	0.843902	0.845511	0.118293
	t8	0.977901	0.81407	0.776596	0.685393	0.674419	0.576506	0.751402	0.888119	0.864662	0.928419	0.976048	0.919075	0.762963	0.875	1.0995	0.803089	0.848276	0.807143	0.657778	0.814634	0.82505	0.124436
	t9	0.944751	0.773869	0.751773	0.666667	0.668605	0.566265	0.73271	0.906931	0.864662	0.837607	0.934132	0.913295	0.693333	0.861842	1.04975	0.837838	0.841379	0.796429	0.693333	0.829268	0.808222	0.116447
	t10	0.917127	0.798995	0.776596	0.629213	0.69186	0.545783	0.785047	0.831683	0.969925	0.839744	0.97006	0.884393	0.733333	0.822368	1.02985	0.783784	0.862069	0.792857	0.666667	0.8	0.806568	0.118397
	t11	0.895028	0.788945	0.741135	0.644195	0.627907	0.592169	0.668224	0.940594	0.93985	0.905983	0.94012	0.890173	0.748148	0.776316	1	0.779923	0.858621	0.796429	0.64	0.760976	0.796737	0.121265
	t12	0.845304	0.758794	0.751773	0.644195	0.639535	0.550602	0.696262	0.876238	0.93985	0.929487	0.958084	0.919075	0.685185	0.848684	0.99005	0.799228	0.806897	0.757143	0.706667	0.834146	0.79686	0.120001
	t13	0.679558	0.698492	0.659574	0.644195	0.571512	0.507229	0.771028	0.770297	0.781955	0.801282	0.934132	0.872832	0.682222	0.815789	0.830846	0.656371	0.693103	0.678571	0.648889	0.804878	0.725138	0.1038
	t14	0.895028	0.824121	0.91844	0.797753	0.627907	0.540964	0.72243	0.882178	0.804511	0.904915	0.91018	0.855491	0.694815	0.782895	0.975124	0.714286	0.77931	0.785714	0.733333	0.75122	0.795031	0.106552
	t15	0.867403	0.80402	0.599291	0.771536	0.627907	0.533735	0.731776	0.909901	0.796992	0.915598	0.946108	0.855491	0.70963	0.809211	0.930348	0.694981	0.762069	0.746429	0.684444	0.756098	0.772648	0.112764
	t16	0.850829	0.753769	0.741135	0.614232	0.598837	0.463253	0.665421	0.839604	0.842105	0.834402	0.91018	0.815029	0.662963	0.776316	0.885572	0.671815	0.727586	0.771429	0.608889	0.746341	0.738985	0.113709
	t17	0.80663	0.718593	0.748227	0.602996	0.639535	0.486145	0.709346	0.861386	0.75188	0.791667	0.874251	0.791908	0.628889	0.756579	0.885572	0.683398	0.751724	0.767857	0.595556	0.697561	0.727485	0.101291
	t18	0.734807	0.718593	0.712766	0.554307	0.581395	0.529518	0.662617	0.774257	0.73609	0.787393	0.814371	0.780347	0.662222	0.763158	0.830846	0.69112	0.713793	0.746429	0.617778	0.663415	0.703761	0.0840562
	t19	0.729282	0.698492	0.670213	0.565543	0.587209	0.459639	0.621495	0.786139	0.702256	0.768162	0.826347	0.734104	0.623704	0.710526	0.81592	0.72973	0.672414	0.710714	0.617778	0.668293	0.684898	0.0888569
	t20	0.762431	0.663317	0.691489	0.565543	0.598837	0.446988	0.661682	0.770297	0.678195	0.738248	0.748503	0.710983	0.547407	0.743421	0.885572	0.644788	0.658621	0.746429	0.604444	0.604878	0.673604	0.0971249
	t21	0.729282	0.708543	0.673759	0.543071	0.581395	0.446386	0.65514	0.786139	0.685714	0.737179	0.754491	0.699422	0.574815	0.629605	0.835821	0.6139	0.658621	0.710714	0.56	0.64878	0.661639	0.0916881
	t22	0.712707	0.663317	0.663121	0.558052	0.543023	0.446988	0.607477	0.719802	0.656391	0.694444	0.718563	0.710983	0.608889	0.710526	0.820896	0.6139	0.662069	0.725	0.555556	0.634146	0.651292	0.0837543
	t23	0.734807	0.683417	0.670213	0.543071	0.604651	0.470482	0.594393	0.744554	0.64812	0.613248	0.766467	0.728324	0.557778	0.677632	0.855721	0.625483	0.631034	0.653571	0.528889	0.673171	0.650251	0.0904048
	t24	0.657459	0.653266	0.656028	0.561798	0.574419	0.51506	0.645794	0.692079	0.668421	0.592949	0.736527	0.716763	0.540741	0.648684	0.810945	0.640927	0.637931	0.621429	0.533333	0.62439	0.636447	0.0720419
	t25	0.756906	0.653266	0.638298	0.561798	0.610465	0.485542	0.557944	0.705941	0.573684	0.66453	0.682635	0.687861	0.504444	0.640789	0.81592	0.640927	0.575862	0.607143	0.52	0.639024	0.626149	0.082705
	t26	0.651934	0.648241	0.634752	0.561798	0.69186	0.489157	0.616822	0.753465	0.600752	0.61859	0.712575	0.67052	0.524444	0.592105	0.766169	0.598456	0.582759	0.596429	0.537778	0.6	0.651292	0.071726
	t27	0.685083	0.613065	0.638298	0.516854	0.536047	0.443373	0.520561	0.70396	0.645113	0.709402	0.688623	0.641618	0.527407	0.563158	0.80597	0.617761	0.527586	0.560714	0.48	0.619512	0.602205	0.0905994
	t28	0.685083	0.603015	0.599291	0.539326	0.639535	0.46506	0.586916	0.708911	0.605263	0.691239	0.712575	0.682081	0.463704	0.615132	0.741294	0.563707	0.524138	0.560714	0.52	0.629268	0.606813	0.0808543
	t29	0.618785	0.58794	0.609929	0.516854	0.580233	0.427711	0.557009	0.714851	0.55188	0.616453	0.712575	0.612717	0.444444	0.611842	0.950249	0.633205	0.537931	0.596429	0.511111	0.634146	0.601315	0.109798
	t30	0.547514	0.58794	0.602837	0.468165	0.54593	0.388554	0.569159	0.683168	0.595489	0.482906	0.646707	0.618497	0.43037	0.600658	0.746269	0.598456	0.524138	0.532143	0.506667	0.560976	0.561827	0.0838754
	SHEET2 norm 2E mRuL - + ATP average STDEV bars 04082019

## Sheet: Sheet3
	nucleus1LT		nucleus1RB		nucleus2LT		nucleus2RB		nucleus3LT		nucleus3RB		nucleus4LT		nucleus4RB		nucleus5L		nucleus5R		nucleus6L		nucleus6R		nucleus7L		nucleus7R		nucleus8L		nucleus8R		nucleus9LT		nucleus9RB		nucleus10LB		nucleus10RT				nuc1a norm	nuc1b norm	nuc2a norm	nuc2b norm	nuc3a norm	nuc3b norm	nuc4a norm
t1	28.6	1	32.8	1	34.3	1	38.4	1	28.4	1	34	1	31.4	1	19.1	1	25.9	1	23.1	1	41.6	1	30.8	1	27.1	1	29.2	1	24.6	1	32.3	1	45.7	1	44.5	1	28	1	20.5	1		t1	1	1	1	1	1	1	1
t2	27.3	0.954545	32.3	0.984756	32.5	0.947522	37.1	0.966146	29.2	1.02817	33.8	0.994118	29.4	0.936306	19.1	1	25.2	0.972973	22.1	0.95671	41.5	0.997596	31.1	1.00974	27.3	1.00738	29.9	1.02397	23.8	0.96748	31.9	0.987616	44.5	0.973742	49.8	1.1191	27.2	0.971429	17.4	0.84878		t2	0.954545	0.984756	0.947522	0.966146	1.02817	0.994118	0.936306
t3	29.4	1.02797	32.1	0.978659	32.8	0.956268	36.1	0.940104	28.3	0.996479	34	1	29.3	0.933121	17.8	0.931937	24.9	0.96139	21.3	0.922078	41.8	1.00481	29.9	0.970779	24.2	0.892989	30.4	1.0411	22.8	0.926829	32	0.990712	42.2	0.923414	50.8	1.14157	27.3	0.975	18.5	0.902439		t3	1.02797	0.978659	0.956268	0.940104	0.996479	1	0.933121
t4	28.8	1.00699	30.8	0.939024	33.9	0.988338	36.7	0.955729	27.2	0.957746	33.2	0.976471	29.5	0.93949	19	0.994764	24.8	0.957529	22.1	0.95671	41.6	1	29.3	0.951299	24.9	0.918819	30.1	1.03082	22.1	0.898374	32	0.990712	40.9	0.894967	46.8	1.05169	26.7	0.953571	17.1	0.834146		t4	1.00699	0.939024	0.988338	0.955729	0.957746	0.976471	0.93949
t5	27.7	0.968531	30.2	0.920732	32.4	0.944606	36.2	0.942708	26.8	0.943662	33.3	0.979412	29.3	0.933121	19.6	1.02618	24.4	0.942085	21.7	0.939394	39.7	0.954327	30.4	0.987013	26.6	0.98155	29.9	1.02397	21.9	0.890244	31.6	0.978328	43.1	0.943107	48.9	1.09888	27.5	0.982143	16.6	0.809756		t5	0.968531	0.920732	0.944606	0.942708	0.943662	0.979412	0.933121
t6	28.7	1.0035	30.6	0.932927	31.2	0.909621	36.2	0.942708	27	0.950704	32.5	0.955882	27.8	0.88535	18.4	0.963351	25.1	0.969112	21.8	0.943723	39.9	0.959135	29.2	0.948052	25	0.922509	29.8	1.02055	22.4	0.910569	30.6	0.947368	42.9	0.938731	47.8	1.07416	25.3	0.903571	16.7	0.814634		t6	1.0035	0.932927	0.909621	0.942708	0.950704	0.955882	0.88535
t7	26.7	0.933566	29.9	0.911585	31.6	0.921283	37.3	0.971354	26.7	0.940141	31.6	0.929412	29.1	0.926752	17.5	0.91623	23.3	0.899614	21.2	0.917749	41	0.985577	27.8	0.902597	23.4	0.863469	28.8	0.986301	21.5	0.873984	30.3	0.93808	43.5	0.95186	47.8	1.07416	27.2	0.971429	17	0.829268		t7	0.933566	0.911585	0.921283	0.971354	0.940141	0.929412	0.926752
t8	28.3	0.98951	30.1	0.917683	30.8	0.897959	36.6	0.953125	26.1	0.919014	32.3	0.95	29	0.923567	16.8	0.879581	23.9	0.92278	20.3	0.878788	42	1.00962	27.3	0.886364	23.1	0.852399	27.7	0.94863	20.5	0.833333	30.8	0.95356	43.4	0.949672	49.7	1.11685	25.6	0.914286	17.5	0.853659		t8	0.98951	0.917683	0.897959	0.953125	0.919014	0.95	0.923567
t9	27.5	0.961538	29.2	0.890244	29.4	0.857143	38	0.989583	23.9	0.841549	32.7	0.961765	28.5	0.907643	17.5	0.91623	23.8	0.918919	22	0.952381	37.3	0.896635	27.6	0.896104	22.6	0.833948	30.1	1.03082	19.9	0.808943	28.5	0.882353	44	0.962801	50.9	1.14382	27	0.964286	17.3	0.843902		t9	0.961538	0.890244	0.857143	0.989583	0.841549	0.961765	0.907643
t10	27.7	0.968531	29.9	0.911585	30.3	0.883382	37.7	0.981771	25.7	0.90493	32.1	0.944118	28.8	0.917197	16.9	0.884817	22.2	0.857143	20.7	0.896104	36.8	0.884615	26	0.844156	24.5	0.904059	28.4	0.972603	22.4	0.910569	30.6	0.947368	42.9	0.938731	51.6	1.15955	25.5	0.910714	17.8	0.868293		t10	0.968531	0.911585	0.883382	0.981771	0.90493	0.944118	0.917197
t11	28.2	0.986014	29.7	0.905488	31.4	0.915452	36.5	0.950521	26.1	0.919014	31.9	0.938235	27.4	0.872611	15.8	0.827225	21.5	0.830116	21.6	0.935065	38.7	0.930288	27.4	0.88961	24.4	0.900369	27.4	0.938356	22	0.894309	28.1	0.869969	41	0.897155	48.6	1.09213	25.1	0.896429	16.3	0.795122		t11	0.986014	0.905488	0.915452	0.950521	0.919014	0.938235	0.872611
t12	26.4	0.923077	31.8	0.969512	29	0.845481	37.4	0.973958	25.3	0.890845	31.7	0.932353	28.4	0.904459	17	0.890052	21.8	0.841699	21.3	0.922078	39.2	0.942308	25.3	0.821429	22.8	0.841328	28.2	0.965753	21	0.853659	27.6	0.854489	42.8	0.936543	48.8	1.09663	24.3	0.867857	17.2	0.839024		t12	0.923077	0.969512	0.845481	0.973958	0.890845	0.932353	0.904459
t13	28.1	0.982517	31.2	0.95122	28.6	0.833819	34.5	0.898438	23.9	0.841549	32	0.941176	25.8	0.821656	16.5	0.863874	20.4	0.787645	20.1	0.87013	39.5	0.949519	25.1	0.814935	22.3	0.822878	27.5	0.941781	20.1	0.817073	28.7	0.888545	40.4	0.884026	47.6	1.06966	23.4	0.835714	17.5	0.853659		t13	0.982517	0.95122	0.833819	0.898438	0.841549	0.941176	0.821656
t14	26.2	0.916084	28.9	0.881098	32.8	0.956268	36.4	0.947917	27.4	0.964789	30	0.882353	27.7	0.882166	19.5	1.02094	25.2	0.972973	22.6	0.978355	36.9	0.887019	28.8	0.935065	23.4	0.863469	28.9	0.989726	19.7	0.800813	27.4	0.848297	42.7	0.934354	47.3	1.06292	22.5	0.803571	14.9	0.726829		t14	0.916084	0.881098	0.956268	0.947917	0.964789	0.882353	0.882166
t15	23.3	0.814685	26.2	0.79878	25.4	0.740525	30.7	0.799479	21	0.739437	24.6	0.723529	24.6	0.783439	14.2	0.743455	16.5	0.637066	16.2	0.701299	31.5	0.757212	20	0.649351	17.9	0.660517	22.6	0.773973	16.9	0.686992	20.9	0.647059	36.5	0.798687	40.6	0.91236	17.8	0.635714	11.3	0.55122		t15	0.814685	0.79878	0.740525	0.799479	0.739437	0.723529	0.783439
t16	23.7	0.828671	25.6	0.780488	24.1	0.702624	30	0.78125	18.6	0.65493	25.8	0.758824	22.9	0.729299	13.8	0.722513	17.8	0.687259	17.6	0.761905	33.2	0.798077	20.3	0.659091	18.5	0.682657	23.5	0.804795	16.3	0.662602	21.6	0.668731	31.6	0.691466	37.8	0.849438	17.7	0.632143	11.8	0.57561		t16	0.828671	0.780488	0.702624	0.78125	0.65493	0.758824	0.729299
t17	24.8	0.867133	25.9	0.789634	25.5	0.74344	31.1	0.809896	20.9	0.735915	27.3	0.802941	26.2	0.834395	16.1	0.842932	22	0.849421	19.1	0.82684	32.8	0.788462	20.5	0.665584	19.3	0.712177	22.9	0.784247	14.6	0.593496	21.9	0.678019	34.2	0.748359	39.5	0.88764	19.1	0.682143	11.7	0.570732		t17	0.867133	0.789634	0.74344	0.809896	0.735915	0.802941	0.834395
t18	22.9	0.800699	25.7	0.783537	25.6	0.746356	32.8	0.854167	23	0.809859	27.2	0.8	25.8	0.821656	17.5	0.91623	23.8	0.918919	20.5	0.887446	31.7	0.762019	21.5	0.698052	19.6	0.723247	23.1	0.791096	16.2	0.658537	22.3	0.690402	34.7	0.7593	37.6	0.844944	19.9	0.710714	13.6	0.663415		t18	0.800699	0.783537	0.746356	0.854167	0.809859	0.8	0.821656
t19	22.5	0.786713	25.2	0.768293	25.1	0.731778	32.1	0.835938	23.2	0.816901	27.3	0.802941	24.9	0.792994	17.7	0.926702	23.7	0.915058	19.9	0.861472	31.7	0.762019	19.7	0.63961	18.4	0.678967	21	0.719178	17.7	0.719512	23.9	0.739938	33.5	0.733042	38.6	0.867416	20.7	0.739286	12.8	0.62439		t19	0.786713	0.768293	0.731778	0.835938	0.816901	0.802941	0.792994
t20	21.9	0.765734	23.5	0.716463	23.5	0.685131	29.5	0.768229	20.6	0.725352	27	0.794118	25.6	0.815287	16.8	0.879581	23.1	0.891892	21.2	0.917749	31.8	0.764423	19.2	0.623377	17.8	0.656827	20.6	0.705479	16.4	0.666667	23	0.712074	34.8	0.761488	38.2	0.858427	21	0.75	14.1	0.687805		t20	0.765734	0.716463	0.685131	0.768229	0.725352	0.794118	0.815287
t21	20.7	0.723776	24	0.731707	22.3	0.650146	31	0.807292	21.1	0.742958	25.5	0.75	24.8	0.789809	15.7	0.82199	21.4	0.826255	19.9	0.861472	30.8	0.740385	18.1	0.587662	15.4	0.568266	20.4	0.69863	16.2	0.658537	22.4	0.693498	35.4	0.774617	36.8	0.826966	19.6	0.7	14.1	0.687805		t21	0.723776	0.731707	0.650146	0.807292	0.742958	0.75	0.789809
t22	19.9	0.695804	22.3	0.679878	22.4	0.653061	29.9	0.778646	20.1	0.707746	26.1	0.767647	25.6	0.815287	16	0.837696	21.7	0.837838	19.7	0.852814	28.2	0.677885	17.3	0.561688	15.7	0.579336	18	0.616438	16.4	0.666667	23.5	0.727554	33.4	0.730853	40.4	0.907865	19.4	0.692857	12	0.585366		t22	0.695804	0.679878	0.653061	0.778646	0.707746	0.767647	0.815287
t23	19.9	0.695804	20.1	0.612805	22	0.641399	29.4	0.765625	19.1	0.672535	26.2	0.770588	23.9	0.761146	15.1	0.790576	21.4	0.826255	19.1	0.82684	29.8	0.716346	16.3	0.529221	14.8	0.546125	18.1	0.619863	15.1	0.613821	21.8	0.674923	34.7	0.7593	40.5	0.910112	21.4	0.764286	12.1	0.590244		t23	0.695804	0.612805	0.641399	0.765625	0.672535	0.770588	0.761146
t24	20.1	0.702797	21.6	0.658537	20.6	0.600583	28.2	0.734375	18.4	0.647887	25.2	0.741176	22	0.700637	14.2	0.743455	21.2	0.818533	18.3	0.792208	29.7	0.713942	17.2	0.558442	15.2	0.560886	18.5	0.633562	14.3	0.581301	22.7	0.702786	33.4	0.730853	36.2	0.813483	19.1	0.682143	12.1	0.590244		t24	0.702797	0.658537	0.600583	0.734375	0.647887	0.741176	0.700637
t25	19.1	0.667832	22.1	0.67378	19.6	0.571429	28.5	0.742188	18.8	0.661972	24	0.705882	23.7	0.754777	14.2	0.743455	21.9	0.84556	18.4	0.796537	26.9	0.646635	16.8	0.545455	14.6	0.538745	17.6	0.60274	15.4	0.626016	21.7	0.671827	33	0.722101	37.6	0.844944	18	0.642857	11.6	0.565854		t25	0.667832	0.67378	0.571429	0.742188	0.661972	0.705882	0.754777
t26	20.5	0.716783	20.4	0.621951	21	0.612245	28	0.729167	18.6	0.65493	25.3	0.744118	22.4	0.713376	15.7	0.82199	19.2	0.741313	19.8	0.857143	29.7	0.713942	15.8	0.512987	13.4	0.494465	18.1	0.619863	14.3	0.581301	20.8	0.643963	33.7	0.737418	36.3	0.81573	17.7	0.632143	12.5	0.609756		t26	0.716783	0.621951	0.612245	0.729167	0.65493	0.744118	0.713376
t27	18.7	0.653846	19.4	0.591463	22.4	0.653061	26.7	0.695312	18.6	0.65493	25	0.735294	24.3	0.773885	15	0.78534	19.2	0.741313	18.8	0.813853	28.5	0.685096	15.8	0.512987	14	0.516605	16.8	0.575342	13.1	0.53252	20.9	0.647059	35.1	0.768053	36.3	0.81573	19.8	0.707143	11.2	0.546341		t27	0.653846	0.591463	0.653061	0.695312	0.65493	0.735294	0.773885
t28	18.3	0.63986	20.5	0.625	21.1	0.61516	26.2	0.682292	17.9	0.630282	24.1	0.708824	22.1	0.703822	14.7	0.769634	20.6	0.795367	18.1	0.78355	28.3	0.680288	14.4	0.467532	13.1	0.483395	17.2	0.589041	13.7	0.556911	21	0.650155	31.4	0.68709	40.2	0.903371	19.8	0.707143	10.9	0.531707		t28	0.63986	0.625	0.61516	0.682292	0.630282	0.708824	0.703822
t29	20.4	0.713287	20.6	0.628049	19.7	0.574344	25	0.651042	16.9	0.59507	23.7	0.697059	23.5	0.748408	13.8	0.722513	20.4	0.787645	18.4	0.796537	28.7	0.689904	16.5	0.535714	12.5	0.461255	17.1	0.585616	13.8	0.560976	20.5	0.634675	27.9	0.610503	41.4	0.930337	18.7	0.667857	10.8	0.526829		t29	0.713287	0.628049	0.574344	0.651042	0.59507	0.697059	0.748408
t30	19.4	0.678322	20.2	0.615854	20.7	0.603499	26.2	0.682292	15.2	0.535211	23.7	0.697059	22.4	0.713376	14.5	0.759162	19.7	0.760618	18.5	0.800866	28.3	0.680288	15.3	0.496753	13.1	0.483395	18.1	0.619863	15.9	0.646341	20	0.619195	31.6	0.691466	38.5	0.865169	17.4	0.621429	11.4	0.556098		t30	0.678322	0.615854	0.603499	0.682292	0.535211	0.697059	0.713376
		SHEET3 norm 3D _DL - + ATP average STDEV bars 04082019
[truncated: 15 more columns]

## Sheet: Sheet4
	nucleus3LT		nucleus3RB		nucleus4L		nucleus4R		nucleus5L		nucleus5R		nucleus6LB		nucleus6RT		nucleus7LT		nucleus7RB		nucleus8L		nucleus8R		nucleus9LB		nucleus9RT		nucleus10LB		nucleus10RT			nuc1a norm	nuc1b norm	nuc2a norm	nuc2b norm	nuc3a norm	nuc3b norm	nuc4a norm	nuc4b norm	nuc5a norm	nuc5b norm	nuv6a norm	nuc6b norm	nuc7a norm	nuc7b norm	nuc8a norm	nuc8b norm
1	16.1	1	16.5	1	14.5	1	18.9	1	16.8	1	15.5	1	25.1	1	23.9	1	18.3	1	16.8	1	13.4	1	8.55	1	18.3	1	19	1	12.8	1	16.2	1		1	1	1	1	1	1	1	1	1	1	1	1	1	1	1	1
0.962963	15	0.931677	15.2	0.921212	13.9	0.958621	18.1	0.957672	16.8	1	14.4	0.929032	23.6	0.940239	24	1.00418	18	0.983607	16.1	0.958333	13	0.970149	8.19	0.957895	17.8	0.972678	18.3	0.963158	13.3	1.03906	16	0.987654		0.984326	0.984326	0.974638	0.962963	0.931677	0.921212	0.958621	0.957672	1	0.929032	0.940239	1.00418	0.983607	0.958333	0.970149	0.957895
1.01852	14.5	0.900621	15.2	0.921212	14	0.965517	18.8	0.994709	15.8	0.940476	14.1	0.909677	22.2	0.884462	22.8	0.953975	16.4	0.896175	16.3	0.970238	14	1.04478	8.8	1.02924	16.7	0.912568	17.2	0.905263	13.1	1.02344	15.7	0.969136		0.952978	0.952978	0.927536	1.01852	0.900621	0.921212	0.965517	0.994709	0.940476	0.909677	0.884462	0.953975	0.896175	0.970238	1.04478	1.02924
0.990741	14.3	0.888199	14.8	0.89697	14.2	0.97931	17.7	0.936508	15.8	0.940476	13.6	0.877419	21.7	0.864542	22.5	0.941423	16.1	0.879781	16.6	0.988095	12.7	0.947761	8	0.935673	16.8	0.918033	16.6	0.873684	11.6	0.90625	15.2	0.938272		0.934169	0.934169	0.960145	0.990741	0.888199	0.89697	0.97931	0.936508	0.940476	0.877419	0.864542	0.941423	0.879781	0.988095	0.947761	0.935673
0.944444	13.9	0.863354	14.4	0.872727	12	0.827586	17.4	0.920635	15.4	0.916667	13.5	0.870968	21.5	0.856574	23.3	0.974895	15.8	0.863388	16.7	0.994048	12.8	0.955224	7.61	0.890058	15.8	0.863388	16.5	0.868421	12	0.9375	14.2	0.876543		0.915361	0.915361	0.92029	0.944444	0.863354	0.872727	0.827586	0.920635	0.916667	0.870968	0.856574	0.974895	0.863388	0.994048	0.955224	0.890058
0.939815	12.4	0.770186	14.4	0.872727	12.4	0.855172	16.5	0.873016	14.7	0.875	12.8	0.825806	21.5	0.856574	23	0.962343	16.4	0.896175	16.7	0.994048	12	0.895522	7.94	0.928655	16.6	0.907104	16.4	0.863158	11	0.859375	15.4	0.950617		0.871473	0.871473	0.894928	0.939815	0.770186	0.872727	0.855172	0.873016	0.875	0.825806	0.856574	0.962343	0.896175	0.994048	0.895522	0.928655
0.87963	12.9	0.801242	14.2	0.860606	13.6	0.937931	16.4	0.867725	15.4	0.916667	13.7	0.883871	21.2	0.844622	22.2	0.92887	15.4	0.84153	14.9	0.886905	13.4	1	8.59	1.00468	14.9	0.814208	15.6	0.821053	11.2	0.875	14.4	0.888889		0.871473	0.871473	0.818841	0.87963	0.801242	0.860606	0.937931	0.867725	0.916667	0.883871	0.844622	0.92887	0.84153	0.886905	1	1.00468
0.865741	12.7	0.78882	13.6	0.824242	13.4	0.924138	15.5	0.820106	14.4	0.857143	12.6	0.812903	20.2	0.804781	20.3	0.849372	15.3	0.836066	15.1	0.89881	13	0.970149	7.16	0.837427	14.9	0.814208	15.5	0.815789	12	0.9375	14.7	0.907407		0.84953	0.84953	0.804348	0.865741	0.78882	0.824242	0.924138	0.820106	0.857143	0.812903	0.804781	0.849372	0.836066	0.89881	0.970149	0.837427
0.87037	12.3	0.763975	12.9	0.781818	12.8	0.882759	16.3	0.862434	14	0.833333	12.2	0.787097	20.4	0.812749	21	0.878661	15.3	0.836066	13.5	0.803571	12.1	0.902985	6.62	0.774269	14.5	0.79235	14.7	0.773684	10.6	0.828125	12.6	0.777778		0.846395	0.846395	0.844203	0.87037	0.763975	0.781818	0.882759	0.862434	0.833333	0.787097	0.812749	0.878661	0.836066	0.803571	0.902985	0.774269
0.837963	12	0.745342	12.5	0.757576	13.8	0.951724	16	0.846561	13	0.77381	12.9	0.832258	20.4	0.812749	21.1	0.882845	15	0.819672	14.2	0.845238	12.5	0.932836	7	0.818713	13.8	0.754098	14.8	0.778947	10.2	0.796875	13.1	0.808642		0.865204	0.865204	0.797101	0.837963	0.745342	0.757576	0.951724	0.846561	0.77381	0.832258	0.812749	0.882845	0.819672	0.845238	0.932836	0.818713
0.819444	11.7	0.726708	12.5	0.757576	14.1	0.972414	15.4	0.814815	12.8	0.761905	12.2	0.787097	19.4	0.772908	20.8	0.870293	14	0.765027	13.3	0.791667	12.2	0.910448	6.85	0.80117	14.9	0.814208	15.5	0.815789	10.3	0.804688	12.6	0.777778		0.862069	0.862069	0.815217	0.819444	0.726708	0.757576	0.972414	0.814815	0.761905	0.787097	0.772908	0.870293	0.765027	0.791667	0.910448	0.80117
0.847222	11.2	0.695652	11.4	0.690909	14.2	0.97931	14.5	0.767196	11.9	0.708333	11.4	0.735484	18.6	0.741036	20.4	0.853556	14.2	0.775956	14	0.833333	11.1	0.828358	6.05	0.707602	14.1	0.770492	14.1	0.742105	9.54	0.745312	12.2	0.753086		0.815047	0.815047	0.811594	0.847222	0.695652	0.690909	0.97931	0.767196	0.708333	0.735484	0.741036	0.853556	0.775956	0.833333	0.828358	0.707602
0.828704	10.7	0.664596	11.1	0.672727	14.8	1.02069	14.9	0.78836	11.2	0.666667	10.9	0.703226	19.1	0.760956	20.7	0.866109	14.4	0.786885	13	0.77381	10.7	0.798507	6.21	0.726316	13.4	0.73224	13.7	0.721053	9.38	0.732812	12.9	0.796296		0.824451	0.824451	0.775362	0.828704	0.664596	0.672727	1.02069	0.78836	0.666667	0.703226	0.760956	0.866109	0.786885	0.77381	0.798507	0.726316
0.782407	10.9	0.677019	12	0.678788	11.1	0.765517	15.3	0.809524	11.9	0.708333	10.8	0.696774	21.2	0.844622	22	0.920502	12.4	0.677596	12.2	0.72619	12	0.895522	7.51	0.878363	13.4	0.73224	14.1	0.742105	9.94	0.776562	13.9	0.858025		0.84326	0.84326	0.876812	0.782407	0.677019	0.678788	0.765517	0.809524	0.708333	0.696774	0.844622	0.920502	0.677596	0.72619	0.895522	0.878363
0.842593	10.2	0.63354	11.3	0.684848	11	0.758621	14	0.740741	11.1	0.660714	10.5	0.677419	20.6	0.820717	20.8	0.870293	12.1	0.661202	11.1	0.660714	12.4	0.925373	7.82	0.91462	12.2	0.666667	12.9	0.678947	9.47	0.739844	13.5	0.833333		0.811912	0.811912	0.855072	0.842593	0.63354	0.684848	0.758621	0.740741	0.660714	0.677419	0.820717	0.870293	0.661202	0.660714	0.925373	0.91462
0.833333	11.1	0.689441	11	0.666667	11.2	0.772414	13.5	0.714286	11.1	0.660714	10.8	0.696774	20.3	0.808765	19.4	0.811715	12.4	0.677596	11.7	0.696429	11.9	0.88806	7.2	0.842105	13.6	0.743169	12.5	0.657895	9.16	0.715625	12.8	0.790123		0.830721	0.830721	0.844203	0.833333	0.689441	0.666667	0.772414	0.714286	0.660714	0.696774	0.808765	0.811715	0.677596	0.696429	0.88806	0.842105
0.814815	10	0.621118	10.7	0.648485	11.6	0.8	13	0.687831	11.4	0.678571	10.4	0.670968	19.3	0.768924	20.5	0.857741	12	0.655738	11.4	0.678571	11.1	0.828358	8.16	0.954386	12.1	0.661202	12.2	0.642105	10.1	0.789062	12.3	0.759259		0.805643	0.805643	0.880435	0.814815	0.621118	0.648485	0.8	0.687831	0.678571	0.670968	0.768924	0.857741	0.655738	0.678571	0.828358	0.954386
0.782407	9.86	0.612422	10.5	0.636364	11.1	0.765517	14.2	0.751323	10.9	0.64881	10.2	0.658065	19.1	0.760956	19.4	0.811715	12.2	0.666667	11.9	0.708333	10.9	0.813433	7.59	0.887719	12.8	0.699454	11.5	0.605263	9.36	0.73125	13	0.802469		0.761755	0.761755	0.82971	0.782407	0.612422	0.636364	0.765517	0.751323	0.64881	0.658065	0.760956	0.811715	0.666667	0.708333	0.813433	0.887719
0.796296	10.2	0.63354	10.1	0.612121	11.5	0.793103	12.7	0.671958	10.9	0.64881	8.99	0.58	18.1	0.721116	19.6	0.820084	11.7	0.639344	11.1	0.660714	9.77	0.729104	7.32	0.85614	12.5	0.68306	11.7	0.615789	9.22	0.720313	11.6	0.716049		0.77116	0.77116	0.793478	0.796296	0.63354	0.612121	0.793103	0.671958	0.64881	0.58	0.721116	0.820084	0.639344	0.660714	0.729104	0.85614
0.787037	10	0.621118	9.87	0.598182	10	0.689655	12.4	0.656085	11.1	0.660714	9.41	0.607097	18.5	0.737052	19.5	0.8159	11.7	0.639344	11.2	0.666667	9.28	0.692537	6.95	0.812865	11.9	0.650273	12.5	0.657895	9.6	0.75	12.9	0.796296		0.76489	0.76489	0.777174	0.787037	0.621118	0.598182	0.689655	0.656085	0.660714	0.607097	0.737052	0.8159	0.639344	0.666667	0.692537	0.812865
0.819444	8.45	0.524845	10.4	0.630303	9.6	0.662069	11.8	0.624339	11.6	0.690476	9.55	0.616129	17.2	0.685259	20	0.83682	10.8	0.590164	10.1	0.60119	7.81	0.582836	7.71	0.901754	12.6	0.688525	12	0.631579	8.13	0.635156	11.5	0.709877		0.721003	0.721003	0.757246	0.819444	0.524845	0.630303	0.662069	0.624339	0.690476	0.616129	0.685259	0.83682	0.590164	0.60119	0.582836	0.901754
0.75463	9.25	0.574534	9.96	0.603636	8.36	0.576552	11.4	0.603175	11.2	0.666667	8.71	0.561935	17.1	0.681275	18.8	0.786611	10.8	0.590164	10.3	0.613095	8.88	0.662687	6.68	0.781287	11.7	0.639344	12	0.631579	7.8	0.609375	12.3	0.759259		0.714734	0.714734	0.713768	0.75463	0.574534	0.603636	0.576552	0.603175	0.666667	0.561935	0.681275	0.786611	0.590164	0.613095	0.662687	0.781287
0.726852	9.3	0.57764	9.54	0.578182	9.04	0.623448	10.9	0.57672	11.6	0.690476	9.27	0.598065	16.2	0.645418	18.2	0.761506	10.4	0.568306	9.72	0.578571	7.64	0.570149	7.18	0.839766	10.6	0.579235	11.8	0.621053	7.74	0.604687	11.7	0.722222		0.69279	0.69279	0.706522	0.726852	0.57764	0.578182	0.623448	0.57672	0.690476	0.598065	0.645418	0.761506	0.568306	0.578571	0.570149	0.839766
0.777778	8.86	0.550311	8.97	0.543636	8.66	0.597241	9.73	0.514815	11.2	0.666667	9.27	0.598065	15.3	0.609562	16.5	0.690377	9.84	0.537705	10.1	0.60119	7.55	0.563433	6.58	0.769591	10.8	0.590164	11.6	0.610526	8.43	0.658594	11.4	0.703704		0.658307	0.658307	0.731884	0.777778	0.550311	0.543636	0.597241	0.514815	0.666667	0.598065	0.609562	0.690377	0.537705	0.60119	0.563433	0.769591
0.740741	8.46	0.525466	9.03	0.547273	7.93	0.546897	10	0.529101	10.4	0.619048	8.85	0.570968	15.5	0.61753	16.1	0.67364	10.8	0.590164	9.83	0.584702	6.94	0.51791	5.75	0.672515	10.2	0.557377	10.4	0.547368	7.78	0.607812	10.1	0.623457		0.645768	0.645768	0.65942	0.740741	0.525466	0.547273	0.546897	0.529101	0.619048	0.570968	0.61753	0.67364	0.590164	0.584702	0.51791	0.672515
0.703704	7.66	0.475776	7.9	0.478788	8.48	0.584828	9.33	0.493651	9.69	0.576786	8.99	0.58	14.7	0.585657	17	0.711297	9.75	0.532787	8.9	0.529762	7.43	0.554478	6.04	0.706433	9.06	0.495082	10.2	0.536842	7.18	0.560937	9.87	0.609259		0.661442	0.661442	0.655797	0.703704	0.475776	0.478788	0.584828	0.493651	0.576786	0.58	0.585657	0.711297	0.532787	0.529762	0.554478	0.706433
0.680556	7.56	0.469565	7.84	0.475152	7.28	0.502069	10.2	0.539683	8.99	0.535119	7.74	0.499355	15.3	0.609562	15.7	0.656904	8.88	0.485246	9.09	0.541071	6.96	0.519403	5.59	0.653801	9.71	0.530601	9.87	0.519474	7.04	0.55	9.67	0.596914		0.642633	0.642633	0.59058	0.680556	0.469565	0.475152	0.502069	0.539683	0.535119	0.499355	0.609562	0.656904	0.485246	0.541071	0.519403	0.653801
0.634259	7.19	0.446584	6.41	0.388485	6.48	0.446897	9.9	0.52381	8.57	0.510119	7.46	0.48129	13.9	0.553785	15.6	0.65272	9.3	0.508197	8.72	0.519048	7.1	0.529851	4.9	0.573099	9.45	0.516393	9.26	0.487368	5.96	0.465625	9.71	0.599383		0.633229	0.633229	0.597826	0.634259	0.446584	0.388485	0.446897	0.52381	0.510119	0.48129	0.553785	0.65272	0.508197	0.519048	0.529851	0.573099
0.685185	6.65	0.413043	8.46	0.512727	6.9	0.475862	9.36	0.495238	9.13	0.543452	8.16	0.526452	14	0.557769	15.7	0.656904	9.08	0.496175	8.58	0.510714	7.63	0.569403	5.41	0.632749	9.29	0.50765	8.97	0.472105	6.4	0.5	8.79	0.542593		0.611285	0.611285	0.594203	0.685185	0.413043	0.512727	0.475862	0.495238	0.543452	0.526452	0.557769	0.656904	0.496175	0.510714	0.569403	0.632749
0.615741	6.58	0.408696	7.16	0.433939	6.67	0.46	8.83	0.467196	8.85	0.526786	7.74	0.499355	12.9	0.513944	15.6	0.65272	9.73	0.531694	8.19	0.4875	6.85	0.511194	5.13	0.6	8.73	0.477049	8.82	0.464211	5.44	0.425	9.07	0.559877		0.598746	0.598746	0.557971	0.615741	0.408696	0.433939	0.46	0.467196	0.526786	0.499355	0.513944	0.65272	0.531694	0.4875	0.511194	0.6
	SHEET4 norm 3E_DL buffer control average STDEV bars 04082019
[truncated: 6 more columns]

## Sheet: Sheet5
	nucleus1LT		nucleus1RB		nucleus2LB		nucleus2RT		nucleus3LB		nucleus3RT		nucleus4LB		nucleus4RT		nucleus5LB		nucleus5RT		nucleus6LB		nucleus6RT		nucleus7LT		nucleus7RB		nucleus8LB		nucleus8RT		nucleus9LT		nucleus9RB		nucleus10LB		nucleus10RT			nuc1a norm	nuc1b norm	nuc2a norm	nuc2b norm	nuc3a norm	nuc3b norm	nuc4a norm	nuc4b norm
t1	19.9	1	17.4	1	18.6	1	20.2	1	15.8	1	14.8	1	12.6	1	14.7	1	20.9	1	22.2	1	15.2	1	18.5	1	20.6	1	17.9	1	18.5	1	15.6	1	17.8	1	18.3	1	19.4	1	18.1	1		1	1	1	1	1	1	1	1
t2	19.6	0.984925	17.2	0.988506	18.1	0.973118	20.3	1.00495	16.2	1.02532	14.2	0.959459	13.1	1.03968	15.4	1.04762	20.9	1	23	1.03604	15.6	1.02632	18	0.972973	20.4	0.990291	18.6	1.03911	18.4	0.994595	15.6	1	16.9	0.949438	18.5	1.01093	19.3	0.994845	18	0.994475		0.984925	0.988506	0.973118	1.00495	1.02532	0.959459	1.03968	1.04762
t3	19.9	1	18.2	1.04598	18.1	0.973118	18.9	0.935644	17.1	1.08228	13.9	0.939189	13.3	1.05556	14.7	1	20.2	0.966507	21.8	0.981982	15	0.986842	17.7	0.956757	20.1	0.975728	18.5	1.03352	18.5	1	16	1.02564	17.8	1	18.2	0.994536	20.1	1.03608	18.9	1.0442		1	1.04598	0.973118	0.935644	1.08228	0.939189	1.05556	1
t4	19.6	0.984925	18	1.03448	17.8	0.956989	18.9	0.935644	15.9	1.00633	14.4	0.972973	13.7	1.0873	15.1	1.02721	21.8	1.04306	20.6	0.927928	15	0.986842	18.1	0.978378	20.4	0.990291	17.1	0.955307	18.4	0.994595	15.8	1.01282	17.1	0.960674	17.8	0.972678	20.2	1.04124	18.1	1		0.984925	1.03448	0.956989	0.935644	1.00633	0.972973	1.0873	1.02721
t5	18.6	0.934673	16.7	0.95977	17.8	0.956989	19.3	0.955446	16.2	1.02532	15.1	1.02027	13.3	1.05556	15.1	1.02721	19.8	0.947368	21	0.945946	15.5	1.01974	17.1	0.924324	20.4	0.990291	17.9	1	18.2	0.983784	15.3	0.980769	16.9	0.949438	19.5	1.06557	21	1.08247	18.6	1.02762		0.934673	0.95977	0.956989	0.955446	1.02532	1.02027	1.05556	1.02721
t6	19.5	0.979899	17.2	0.988506	18	0.967742	19.1	0.945545	16.6	1.05063	14.5	0.97973	13.5	1.07143	14.4	0.979592	20.3	0.971292	22.6	1.01802	14.4	0.947368	17.5	0.945946	20.1	0.975728	17.9	1	17.8	0.962162	16	1.02564	18.3	1.02809	19.3	1.05464	21	1.08247	18.4	1.01657		0.979899	0.988506	0.967742	0.945545	1.05063	0.97973	1.07143	0.979592
t7	18.9	0.949749	16.5	0.948276	18.2	0.978495	18.9	0.935644	15.2	0.962025	14.1	0.952703	13.5	1.07143	15.4	1.04762	20.3	0.971292	22.5	1.01351	14.8	0.973684	17.8	0.962162	20.4	0.990291	18.6	1.03911	16.7	0.902703	16.3	1.04487	17.3	0.97191	19.3	1.05464	20.3	1.04639	17.6	0.972376		0.949749	0.948276	0.978495	0.935644	0.962025	0.952703	1.07143	1.04762
t8	19.5	0.979899	17.1	0.982759	17.6	0.946237	18.9	0.935644	15.6	0.987342	14	0.945946	13.7	1.0873	15.3	1.04082	20.6	0.985646	22.5	1.01351	15.1	0.993421	16.7	0.902703	20.1	0.975728	17.6	0.98324	17.2	0.92973	16.8	1.07692	18.3	1.02809	18.7	1.02186	21.6	1.1134	19.3	1.0663		0.979899	0.982759	0.946237	0.935644	0.987342	0.945946	1.0873	1.04082
t9	18.8	0.944724	16.4	0.942529	17.8	0.956989	18.3	0.905941	15.9	1.00633	14.2	0.959459	13.5	1.07143	14.7	1	21	1.00478	21.5	0.968468	14.8	0.973684	17	0.918919	20.9	1.01456	17.8	0.994413	17.2	0.92973	17.1	1.09615	17.9	1.00562	19.8	1.08197	21.1	1.08763	20.2	1.11602		0.944724	0.942529	0.956989	0.905941	1.00633	0.959459	1.07143	1
t10	18.5	0.929648	16.6	0.954023	17.1	0.919355	18.2	0.90099	15	0.949367	13.5	0.912162	13.3	1.05556	14.2	0.965986	20.1	0.961722	21.3	0.959459	14.8	0.973684	16.9	0.913514	19.4	0.941748	17.9	1	18	0.972973	17.3	1.10897	18.3	1.02809	20.1	1.09836	20.7	1.06701	20.1	1.1105		0.929648	0.954023	0.919355	0.90099	0.949367	0.912162	1.05556	0.965986
t11	18.8	0.944724	17.1	0.982759	16.9	0.908602	18	0.891089	15	0.949367	14.5	0.97973	13.5	1.07143	14.9	1.01361	19.7	0.942584	22.9	1.03153	14	0.921053	17.7	0.956757	20.1	0.975728	18.2	1.01676	17.6	0.951351	15.5	0.99359	16.9	0.949438	20.2	1.10383	20.6	1.06186	19.9	1.09945		0.944724	0.982759	0.908602	0.891089	0.949367	0.97973	1.07143	1.01361
t12	18.8	0.944724	16.8	0.965517	18.8	1.01075	18.1	0.89604	16.2	1.02532	14.8	1	12.8	1.01587	14.2	0.965986	20.2	0.966507	23	1.03604	14.5	0.953947	17.5	0.945946	19.9	0.966019	17.6	0.98324	16.2	0.875676	16.8	1.07692	17.4	0.977528	19.5	1.06557	21.2	1.09278	19.9	1.09945		0.944724	0.965517	1.01075	0.89604	1.02532	1	1.01587	0.965986
t13	16.6	0.834171	16.1	0.925287	17.8	0.956989	18.5	0.915842	18.5	1.17089	12.9	0.871622	13.5	1.07143	14.4	0.979592	19	0.909091	19.9	0.896396	13.9	0.914474	17.3	0.935135	18.8	0.912621	16.3	0.910615	15.7	0.848649	15.1	0.967949	14.6	0.820225	17.8	0.972678	17.8	0.917526	19.5	1.07735		0.834171	0.925287	0.956989	0.915842	1.17089	0.871622	1.07143	0.979592
t14	17.1	0.859296	15.8	0.908046	17.1	0.919355	19.3	0.955446	18.3	1.15823	12.4	0.837838	12.4	0.984127	13.8	0.938776	20.1	0.961722	19.8	0.891892	13.3	0.875	17.8	0.962162	19	0.92233	16.9	0.944134	16.3	0.881081	14.2	0.910256	16.3	0.91573	19.3	1.05464	20.1	1.03608	20.5	1.1326		0.859296	0.908046	0.919355	0.955446	1.15823	0.837838	0.984127	0.938776
t15	17.6	0.884422	15	0.862069	18.3	0.983871	18	0.891089	18.7	1.18354	13	0.878378	12.9	1.02381	13.7	0.931973	19.8	0.947368	21.5	0.968468	13.9	0.914474	17.8	0.962162	18.7	0.907767	17.3	0.96648	16.1	0.87027	14.8	0.948718	16.7	0.938202	18.1	0.989071	20.5	1.0567	20.9	1.1547		0.884422	0.862069	0.983871	0.891089	1.18354	0.878378	1.02381	0.931973
t16	17	0.854271	16.1	0.925287	18.5	0.994624	19.3	0.955446	16.2	1.02532	12.1	0.817568	12.9	1.02381	14.7	1	21.1	1.00957	21	0.945946	13.3	0.875	16.6	0.897297	18.8	0.912621	17.2	0.960894	15.6	0.843243	14.8	0.948718	17.1	0.960674	18.6	1.01639	20.1	1.03608	20.1	1.1105		0.854271	0.925287	0.994624	0.955446	1.02532	0.817568	1.02381	1
t17	16.7	0.839196	16	0.91954	17.7	0.951613	19.2	0.950495	15.2	0.962025	12.5	0.844595	13.3	1.05556	13.8	0.938776	19	0.909091	20.7	0.932432	12.9	0.848684	17.1	0.924324	18.5	0.898058	16.3	0.910615	15.4	0.832432	14.6	0.935897	16.3	0.91573	18.6	1.01639	19.8	1.02062	21	1.16022		0.839196	0.91954	0.951613	0.950495	0.962025	0.844595	1.05556	0.938776
t18	18	0.904523	15.3	0.87931	17.5	0.94086	18	0.891089	15.2	0.962025	12.2	0.824324	14.2	1.12698	14.6	0.993197	19.8	0.947368	21.4	0.963964	13	0.855263	18	0.972973	17.8	0.864078	16.8	0.938547	15.6	0.843243	14.4	0.923077	16.9	0.949438	19.5	1.06557	19.5	1.00515	20.5	1.1326		0.904523	0.87931	0.94086	0.891089	0.962025	0.824324	1.12698	0.993197
t19	16.7	0.839196	15	0.862069	18.1	0.973118	19.3	0.955446	14.9	0.943038	13.2	0.891892	13.1	1.03968	14.2	0.965986	19.8	0.947368	21.8	0.981982	12.6	0.828947	17	0.918919	18.6	0.902913	16.5	0.921788	15.4	0.832432	13.5	0.865385	15.8	0.88764	18.3	1	18.9	0.974227	20.9	1.1547		0.839196	0.862069	0.973118	0.955446	0.943038	0.891892	1.03968	0.965986
t20	17.1	0.859296	15.1	0.867816	17.4	0.935484	18	0.891089	15.2	0.962025	11.8	0.797297	14.2	1.12698	14.2	0.965986	19.4	0.92823	19.7	0.887387	13	0.855263	16.9	0.913514	17.7	0.859223	15.8	0.882682	15.4	0.832432	14.2	0.910256	16.2	0.910112	18.1	0.989071	20.3	1.04639	20.2	1.11602		0.859296	0.867816	0.935484	0.891089	0.962025	0.797297	1.12698	0.965986
t21	17.1	0.859296	14	0.804598	16.7	0.897849	17.8	0.881188	15.2	0.962025	12	0.810811	14.9	1.18254	14.2	0.965986	19.3	0.923445	21	0.945946	13.6	0.894737	17	0.918919	18.1	0.878641	16	0.893855	15.4	0.832432	14.6	0.935897	17.4	0.977528	17.8	0.972678	20.6	1.06186	20.1	1.1105		0.859296	0.804598	0.897849	0.881188	0.962025	0.810811	1.18254	0.965986
t22	16.1	0.809045	15	0.862069	17.2	0.924731	17.7	0.876238	14.9	0.943038	12.7	0.858108	15.1	1.19841	14.4	0.979592	18.4	0.880383	20.3	0.914414	13.2	0.868421	17.5	0.945946	18.1	0.878641	15.5	0.865922	15.1	0.816216	14.1	0.903846	15.9	0.893258	17.9	0.978142	19.7	1.01546	20.7	1.14365		0.809045	0.862069	0.924731	0.876238	0.943038	0.858108	1.19841	0.979592
t23	15.8	0.79397	14	0.804598	17.4	0.935484	16.7	0.826733	14.9	0.943038	12.4	0.837838	16.2	1.28571	15.1	1.02721	18.6	0.889952	20.2	0.90991	13.2	0.868421	17.3	0.935135	17.8	0.864078	15.1	0.843575	14.8	0.8	14.5	0.929487	15.9	0.893258	18.7	1.02186	19.4	1	20.9	1.1547		0.79397	0.804598	0.935484	0.826733	0.943038	0.837838	1.28571	1.02721
t24	17.1	0.859296	14	0.804598	16.7	0.897849	16.4	0.811881	14.5	0.917722	12.8	0.864865	15.6	1.2381	16.2	1.10204	18.4	0.880383	20.3	0.914414	12.9	0.848684	17	0.918919	17.9	0.868932	14.6	0.815642	15	0.810811	14.4	0.923077	16	0.898876	18.1	0.989071	19.2	0.989691	20.7	1.14365		0.859296	0.804598	0.897849	0.811881	0.917722	0.864865	1.2381	1.10204
t25	16.5	0.829146	14.3	0.827586	15.9	0.854839	16.6	0.821782	15.1	0.955696	12.6	0.851351	15.6	1.2381	15.1	1.02721	17.6	0.842105	20.2	0.90991	11.7	0.769737	16.3	0.881081	17.6	0.854369	15.3	0.854749	15.4	0.832432	15.6	1	16.3	0.91573	18.3	1	18.8	0.969072	20.7	1.14365		0.829146	0.827586	0.854839	0.821782	0.955696	0.851351	1.2381	1.02721
t26	17.1	0.859296	14.7	0.844828	16.5	0.887097	16.3	0.806931	14.2	0.898734	11.6	0.783784	14	1.11111	13.5	0.918367	18.8	0.899522	19.5	0.878378	12.4	0.815789	16.3	0.881081	17.2	0.834951	15.1	0.843575	15.2	0.821622	15.4	0.987179	16	0.898876	18.6	1.01639	19.3	0.994845	20.2	1.11602		0.859296	0.844828	0.887097	0.806931	0.898734	0.783784	1.11111	0.918367
t27	16.6	0.834171	13.5	0.775862	16.5	0.887097	16.4	0.811881	14.2	0.898734	12	0.810811	17.8	1.4127	15.1	1.02721	18.1	0.866029	19.9	0.896396	12.5	0.822368	16	0.864865	17.3	0.839806	15	0.837989	13.8	0.745946	14.7	0.942308	16.9	0.949438	19.3	1.05464	19	0.979381	19.9	1.09945		0.834171	0.775862	0.887097	0.811881	0.898734	0.810811	1.4127	1.02721
t28	16.4	0.824121	13.9	0.798851	16	0.860215	17.4	0.861386	14.9	0.943038	11.8	0.797297	17	1.34921	14.9	1.01361	18.8	0.899522	19	0.855856	11.9	0.782895	15.4	0.832432	16.2	0.786408	15.3	0.854749	16.1	0.87027	14.8	0.948718	17.1	0.960674	19.1	1.04372	19.2	0.989691	20.6	1.13812		0.824121	0.798851	0.860215	0.861386	0.943038	0.797297	1.34921	1.01361
t29	15.6	0.78392	13.7	0.787356	15.6	0.83871	16.6	0.821782	14.5	0.917722	11.4	0.77027	17.4	1.38095	15.1	1.02721	17.8	0.851675	19.8	0.891892	11.5	0.756579	15.8	0.854054	16.3	0.791262	14.9	0.832402	14.8	0.8	14.7	0.942308	17.1	0.960674	19.3	1.05464	19.8	1.02062	20.2	1.11602		0.78392	0.787356	0.83871	0.821782	0.917722	0.77027	1.38095	1.02721
t30	16.8	0.844221	13.9	0.798851	16.5	0.887097	16.1	0.79703	14.4	0.911392	12.5	0.844595	17.2	1.36508	16	1.08844	17.8	0.851675	20.3	0.914414	11.5	0.756579	15.9	0.859459	17.3	0.839806	13.5	0.75419	14.5	0.783784	14.4	0.923077	17	0.955056	18.6	1.01639	19.4	1	21.2	1.17127		0.844221	0.798851	0.887097	0.79703	0.911392	0.844595	1.36508	1.08844
	SHEET5 norm 4C mCiL - + ATP average STDEV bars 04082019
[truncated: 14 more columns]

## Sheet: Sheet6
	nucleus1LT		nucleus1RB		nucleus2LB		nucleus2RT		nucleus3LT		nucleus3RB		nucleus4LB		nucleus4RT		nucleus5LB		nucleus5RT		nucleus6LB		nucleus6RT		nucleus7LB		nucleus7RT		nucleus8LT		nucleus8RB		nucleus9LB		nucleus9RT		nucleus10LB		nucleus10RT
t1	23.4	1	21.2	1	21.6	1	15.8	1	15.5	1	14	1	17.7	1	20.4	1	23.8	1	32	1	22.1	1	20.3	1	29.2	1	35.8	1	20.3	1	23.7	1	23.2	1	19.4	1	17.8	1	19	1
t2	21.9	0.935897	20.6	0.971698	20.8	0.962963	14.8	0.936709	15.8	1.01935	15.9	1.13571	19.2	1.08475	20.6	1.0098	21.6	0.907563	31.9	0.996875	20.5	0.927602	20.4	1.00493	30.6	1.04795	34.6	0.96648	18.9	0.931034	23.7	1	22	0.948276	18.9	0.974227	17.8	1	17.9	0.942105
t3	22.9	0.978632	21.9	1.03302	20.1	0.930556	15.9	1.00633	16.1	1.03871	16.1	1.15	18.4	1.03955	20.2	0.990196	22.3	0.936975	31.6	0.9875	20	0.904977	19.3	0.950739	30.3	1.03767	33.6	0.938547	20	0.985222	23.8	1.00422	21.3	0.918103	18.9	0.974227	17.5	0.983146	19.5	1.02632
t4	22.4	0.957265	20.8	0.981132	19.6	0.907407	13.8	0.873418	15	0.967742	17.7	1.26429	18.8	1.06215	19.7	0.965686	22.6	0.94958	30.7	0.959375	20.8	0.941176	20.1	0.990148	30.6	1.04795	33.2	0.927374	20.2	0.995074	21.4	0.902954	23.3	1.00431	19.7	1.01546	19.1	1.07303	19	1
t5	22	0.940171	20.3	0.957547	20.2	0.935185	13.8	0.873418	15.6	1.00645	14.9	1.06429	18.3	1.0339	20.1	0.985294	22.6	0.94958	30.3	0.946875	21	0.950226	19.3	0.950739	30.5	1.04452	32.4	0.905028	19.8	0.975369	21.9	0.924051	22.8	0.982759	19.2	0.989691	19.2	1.07865	18.8	0.989474
t6	23.2	0.991453	21.2	1	20.4	0.944444	15	0.949367	15.5	1	16.1	1.15	18.1	1.0226	20.1	0.985294	21.1	0.886555	30.4	0.95	19.9	0.900452	18.4	0.906404	31.4	1.07534	32.9	0.918994	19.3	0.950739	22.2	0.936709	22.7	0.978448	18.9	0.974227	19.3	1.08427	18.7	0.984211
t7	22.7	0.970085	20.7	0.976415	19.5	0.902778	13.5	0.85443	15	0.967742	16.5	1.17857	18.1	1.0226	19.3	0.946078	21.3	0.894958	29.9	0.934375	20.1	0.909502	19.4	0.955665	30.3	1.03767	33.1	0.924581	19.5	0.960591	22.2	0.936709	21.3	0.918103	18.6	0.958763	18	1.01124	20.2	1.06316
t8	21.7	0.92735	20.1	0.948113	20	0.925926	14.8	0.936709	14.2	0.916129	15.6	1.11429	18.5	1.0452	18.5	0.906863	22.2	0.932773	30.5	0.953125	20.7	0.936652	18.8	0.926108	31.4	1.07534	30.9	0.863128	20.5	1.00985	20.8	0.877637	22.3	0.961207	19.4	1	17.5	0.983146	20.4	1.07368
t9	23.7	1.01282	19.2	0.90566	20.5	0.949074	14.4	0.911392	14.2	0.916129	15	1.07143	18	1.01695	20.1	0.985294	21.6	0.907563	30.6	0.95625	20.2	0.914027	18.1	0.891626	30.1	1.03082	32.6	0.910615	19.7	0.970443	20.5	0.864979	21.2	0.913793	16.7	0.860825	19.2	1.07865	19.5	1.02632
t10	21.4	0.91453	19.1	0.900943	19.9	0.921296	14.1	0.892405	13.7	0.883871	15.6	1.11429	18.5	1.0452	19.8	0.970588	20.8	0.87395	30.8	0.9625	19.3	0.873303	18.2	0.896552	29.9	1.02397	32.9	0.918994	19.4	0.955665	22.1	0.890295	21.8	0.939655	17.6	0.907216	20.9	1.17416	18.5	0.973684
t11	21.4	0.91453	19.2	0.90566	20	0.925926	13.1	0.829114	14.1	0.909677	14.9	1.06429	18	1.01695	18.7	0.916667	19.9	0.836134	30	0.9375	19.7	0.891403	18.1	0.891626	29.2	1	33.1	0.924581	20.6	1.01478	21.3	0.898734	20.5	0.883621	18.3	0.943299	19.4	1.08989	19.4	1.02105
t12	20.2	0.863248	18.5	0.872642	19.1	0.884259	13.8	0.873418	13.8	0.890323	15.6	1.11429	17.9	1.0113	19.4	0.95098	20.8	0.87395	30.2	0.94375	18.9	0.855204	18.2	0.896552	29.4	1.00685	31.7	0.885475	20	0.985222	20.7	0.873418	21.1	0.909483	18.8	0.969072	18.6	1.04494	19.4	1.02105
t13	20.6	0.880342	18.7	0.882075	19.1	0.884259	12.6	0.797468	13.5	0.870968	16.2	1.15714	17.2	0.971751	18.4	0.901961	19.8	0.831933	29.8	0.93125	19.7	0.891403	17.3	0.852217	29.6	1.0137	29.8	0.832402	19.4	0.955665	20.8	0.877637	20.5	0.883621	17.6	0.907216	18.4	1.03371	18.2	0.957895
t14	21.7	0.92735	20.1	0.948113	21.1	0.976852	15.8	1	13.2	0.851613	16	1.14286	18	1.01695	20	0.980392	22.1	0.928571	29.8	0.93125	19.8	0.895928	18.5	0.91133	28.3	0.969178	32.5	0.907821	20.5	1.00985	22.5	0.949367	22	0.948276	17.3	0.891753	20.5	1.15169	22.2	1.16842
t15	20.7	0.884615	19.1	0.900943	18.1	0.837963	13.6	0.860759	14	0.903226	17.9	1.27857	16.4	0.926554	18.8	0.921569	21.7	0.911765	30	0.9375	21.1	0.954751	17.8	0.876847	30.6	1.04795	32.8	0.916201	20.5	1.00985	22.1	0.932489	21	0.905172	17.4	0.896907	19.8	1.11236	20.5	1.07895
t16	18.2	0.777778	16.7	0.787736	16.6	0.768519	13.8	0.873418	12.4	0.8	16.2	1.15714	14.7	0.830508	17.6	0.862745	20	0.840336	28.8	0.9	19.9	0.900452	15.7	0.773399	30.5	1.04452	31.6	0.882682	19.5	0.960591	19.5	0.822785	20.3	0.875	16.6	0.85567	18.1	1.01685	19.1	1.00526
t17	16.5	0.705128	15.3	0.721698	16.9	0.782407	11.4	0.721519	13.1	0.845161	13.5	0.964286	13.9	0.785311	16.2	0.794118	18.6	0.781513	25.7	0.803125	18.1	0.819005	15.2	0.748768	29.1	0.996575	31.8	0.888268	17.8	0.876847	19.6	0.827004	18.4	0.793103	14.6	0.752577	16.2	0.910112	18.7	0.984211
t18	15.5	0.662393	14.3	0.674528	14.6	0.675926	10.7	0.677215	11.2	0.722581	12.5	0.892857	13	0.734463	15.2	0.745098	16.4	0.689076	24.7	0.771875	15.6	0.705882	13.4	0.660099	25.7	0.880137	29	0.810056	15.4	0.758621	18.7	0.78903	17.6	0.758621	14.6	0.752577	16.7	0.938202	16	0.842105
t19	13.5	0.576923	14.7	0.693396	11.7	0.541667	10.1	0.639241	10.6	0.683871	11.1	0.792857	11.1	0.627119	14.3	0.70098	15.4	0.647059	22.2	0.69375	14.6	0.660633	13.4	0.660099	26.4	0.90411	25.8	0.72067	15.9	0.783251	16	0.675105	16.9	0.728448	12.9	0.664948	15.7	0.882022	15.2	0.8
t20	14.5	0.619658	14.8	0.698113	12	0.555556	9.28	0.587342	8.57	0.552903	12.1	0.864286	11.6	0.655367	14.6	0.715686	15.9	0.668067	20.9	0.653125	14.2	0.642534	13	0.640394	23.6	0.808219	25.4	0.709497	14.7	0.724138	15.6	0.658228	16.3	0.702586	12.4	0.639175	16.4	0.921348	15	0.789474
t21	15	0.641026	13.5	0.636792	12.9	0.597222	9.75	0.617089	8.76	0.565161	11.8	0.842857	11.7	0.661017	15.1	0.740196	15.1	0.634454	21	0.65625	14.2	0.642534	12.3	0.605911	23.2	0.794521	26.6	0.743017	14.8	0.729064	15.7	0.662447	15	0.646552	12.6	0.649485	14.4	0.808989	14.6	0.768421
t22	14.7	0.628205	14.5	0.683962	11.6	0.537037	9.98	0.631646	9.9	0.63871	11.6	0.828571	11.8	0.666667	13.5	0.661765	16.5	0.693277	22.1	0.690625	13.9	0.628959	12.7	0.625616	25	0.856164	27.1	0.756983	14.4	0.70936	16.1	0.679325	16.3	0.702586	12.6	0.649485	15.8	0.88764	14.4	0.757895
t23	14.6	0.623932	14.5	0.683962	12.5	0.578704	10.1	0.639241	9.84	0.634839	11.8	0.842857	10.5	0.59322	13.7	0.671569	16.2	0.680672	21.4	0.66875	14.5	0.656109	12.5	0.615764	22.6	0.773973	26	0.726257	14.1	0.694581	15	0.632911	16.1	0.693966	11.6	0.597938	14.5	0.814607	14.3	0.752632
t24	14	0.598291	14.7	0.693396	12.8	0.592593	9.13	0.577848	9.52	0.614194	10.7	0.764286	12	0.677966	13	0.637255	16.5	0.693277	20.6	0.64375	15.2	0.687783	11.8	0.581281	23.1	0.791096	26.6	0.743017	13.7	0.674877	15.8	0.666667	17.2	0.741379	12.6	0.649485	13.5	0.758427	13.6	0.715789
t25	13.8	0.589744	13.8	0.65566	13.1	0.606481	9.67	0.612025	8.69	0.560645	11.3	0.807143	11.3	0.638418	13.8	0.676471	15.8	0.663866	21.9	0.684375	14.9	0.674208	12.3	0.605911	23.8	0.815068	26	0.726257	15	0.738916	15.3	0.64557	16.2	0.698276	12.6	0.649485	13.1	0.735955	13.5	0.710526
t26	13.3	0.568376	13.2	0.622642	12.6	0.583333	9.75	0.617089	10	0.645161	11.5	0.821429	11.1	0.627119	14.3	0.70098	15.1	0.634454	22.3	0.696875	14.4	0.651584	12.3	0.605911	23.4	0.80137	25.3	0.706704	14.4	0.70936	14.4	0.607595	15	0.646552	11.9	0.613402	14.9	0.837079	14.9	0.784211
t27	13.8	0.589744	13	0.613208	11.8	0.546296	10.3	0.651899	9.39	0.605806	9.9	0.707143	10.8	0.610169	13.3	0.651961	15.2	0.638655	21.5	0.671875	15.3	0.692308	11.6	0.571429	23.5	0.804795	25.8	0.72067	13.6	0.669951	15	0.632911	16	0.689655	12.4	0.639175	13.8	0.775281	12.6	0.663158
t28	13.7	0.58547	12.8	0.603774	12.5	0.578704	10.2	0.64557	10.2	0.658065	9.2	0.657143	11.1	0.627119	12.8	0.627451	15.3	0.642857	19.9	0.621875	13	0.588235	11.6	0.571429	23.1	0.791096	25.3	0.706704	13.9	0.684729	13.9	0.586498	15	0.646552	11.2	0.57732	12.7	0.713483	13.8	0.726316
t29	13.7	0.58547	13.2	0.622642	12.5	0.578704	10.4	0.658228	8.95	0.577419	10.2	0.728571	10.9	0.615819	13.4	0.656863	15.4	0.647059	20.3	0.634375	12.8	0.579186	11.3	0.55665	23.2	0.794521	25.1	0.701117	13.2	0.650246	13.8	0.582278	15.5	0.668103	11.4	0.587629	14.4	0.808989	12.7	0.668421
t30	13.6	0.581197	14.3	0.674528	11.3	0.523148	10.2	0.64557	9.78	0.630968	9.97	0.712143	10.4	0.587571	13.8	0.676471	15.4	0.647059	20.8	0.65	13.4	0.606335	10.9	0.536946	24.1	0.825342	26.2	0.731844	12.9	0.635468	15.2	0.64135	15.1	0.650862	11.4	0.587629	13.8	0.775281	12.8	0.673684
t31	13.6	0.581197	14.5	0.683962	12.7	0.587963	9.9	0.626582	9.9	0.63871	10.3	0.735714	10.5	0.59322	13.2	0.647059	15.2	0.638655	20.9	0.653125	13.2	0.597285	11.4	0.561576	21.9	0.75	24.5	0.684358	12.8	0.630542	14.9	0.628692	15	0.646552	10.9	0.561856	14	0.786517	13.4	0.705263
	nucleus1				nucleus2				nucleus3				nucleus4				nucleus5				nucleus6				nucleus7				nucleus8				nucleus9				nucleus10
	T		B		B		T		T		B		B		T		B		T		B		T		B		T		T		B		B		T		B		T
t1	27	1	26.4	1	25.2	1	20.3	1	18.5	1	20.5	1	28.1	1	29.9	1	23.2	1	31.1	1	19.1	1	20.7	1	27.5	1	31.5	1	22	1	26.3	1	31.8	1	28	1	28.3	1	27.1	1
t2	26	0.962963	25.3	0.958333	25.2	1	19.4	0.955665	17.8	0.962162	20.1	0.980488	28.1	1	29.9	1	22.3	0.961207	30.8	0.990354	19.3	1.01047	21.1	1.04831	28.9	1.05091	31.1	0.987302	22.5	1.02273	25.6	0.973384	30	0.943396	27.9	0.996429	27.4	0.968198	27.7	1.02214
t3	25.8	0.955556	25.5	0.965909	24	0.952381	18.9	0.931034	19.5	1.05405	20.8	1.01463	26.2	0.932384	27.5	0.919732	22.6	0.974138	29.7	0.954984	18.7	0.979058	19.4	0.937198	29.1	1.05818	31.7	1.00635	22	1	25.3	0.961977	30	0.943396	26.2	0.935714	26.1	0.922261	27.7	1.02214
t4	25.2	0.933333	25.1	0.950758	23	0.912698	19.4	0.955665	19.1	1.03243	21.2	1.03415	26.2	0.932384	27.4	0.916388	21.7	0.935345	28.8	0.926045	18.2	0.95288	18.3	0.884058	27.5	1	30.9	0.980952	21.9	0.995455	24.7	0.939163	28.3	0.889937	25.2	0.9	27.5	0.971731	28.9	1.10332
t5	25.6	0.948148	24.7	0.935606	23.7	0.940476	18.5	0.91133	18.5	1	19.3	0.941463	25.5	0.907473	27.7	0.926421	21.2	0.913793	28.3	0.909968	18.3	0.958115	18.6	0.898551	27	0.981818	28.3	0.898413	20.6	0.936364	23	0.874525	28.7	0.902516	25.4	0.907143	27.1	0.957597	26.5	0.97786
t6	25.5	0.944444	23.4	0.886364	22.8	0.904762	16.8	0.827586	19.3	1.04324	19.7	0.960976	25.8	0.918149	25.5	0.852843	20.5	0.883621	28.5	0.916399	16.6	0.86911	18	0.869565	26.4	0.96	28	0.888889	21.6	0.981818	23.8	0.904943	29.2	0.918239	26.6	0.95	26.5	0.936396	27.5	1.01476
t7	25.3	0.937037	23.5	0.890152	22.3	0.884921	16.9	0.832512	17.2	0.92973	19.7	0.960976	26	0.925267	25.6	0.856187	20.5	0.883621	27.5	0.884244	17	0.890052	16.7	0.806763	25.6	0.930909	27.8	0.88254	20.5	0.931818	22.7	0.863118	28	0.880503	25.4	0.907143	26.8	0.946996	28.3	1.04428
t8	24.7	0.914815	23.1	0.875	23.7	0.940476	17.8	0.876847	18	0.972973	18.6	0.907317	26.1	0.928826	26.1	0.87291	19.5	0.840517	27.7	0.890675	17.6	0.921466	16.9	0.816425	26.9	0.978182	27	0.857143	20.3	0.922727	21.9	0.8327	27.1	0.852201	25.8	0.921429	28.3	1	29.4	1.08487
t9	23.1	0.855556	21.3	0.806818	21.9	0.869048	16.8	0.827586	17.4	0.940541	18.3	0.892683	24.4	0.868327	26.8	0.896321	20	0.862069	26.2	0.842444	15.2	0.795812	15.8	0.763285	24.9	0.905455	26.7	0.847619	20.1	0.913636	22	0.836502	27.6	0.867925	24	0.857143	27.7	0.978799	26.7	0.98524
t10	22.5	0.833333	20.8	0.787879	23	0.912698	16.1	0.793103	17	0.918919	18.3	0.892683	23.7	0.843416	25.2	0.842809	18	0.775862	24.8	0.797428	16.6	0.86911	15.7	0.758454	25.5	0.927273	27.7	0.879365	20.3	0.922727	20.8	0.790875	26.7	0.839623	24.5	0.875	26.7	0.943463	27.1	1
t11	21.4	0.792593	21.1	0.799242	22.6	0.896825	15.8	0.778325	16.4	0.886486	18.3	0.892683	23.8	0.846975	24.1	0.80602	18.2	0.784483	25.9	0.832797	15.7	0.82199	15.4	0.743961	23.8	0.865455	26.6	0.844444	20.6	0.936364	20.6	0.78327	26.9	0.845912	22.6	0.807143	25.9	0.915194	26.8	0.98893
t12	21.7	0.803704	19.1	0.723485	22.1	0.876984	16.1	0.793103	15.5	0.837838	18.3	0.892683	23	0.818505	23.4	0.782609	17.9	0.771552	24.4	0.784566	14.6	0.764398	14.8	0.714976	23	0.836364	24.9	0.790476	19.6	0.890909	20	0.760456	26.3	0.827044	23	0.821429	25.4	0.897527	27.1	1
t13	16.6	0.614815	16.5	0.625	16.5	0.654762	14	0.689655	14.8	0.8	13.9	0.678049	19.4	0.690391	19.4	0.648829	17.6	0.758621	18	0.578778	12.6	0.659686	11.1	0.536232	21.8	0.792727	20.1	0.638095	17.2	0.781818	16.7	0.634981	20.8	0.654088	18.3	0.653571	20.3	0.717314	22.9	0.845018
t14	18.9	0.7	17.6	0.666667	17.7	0.702381	15.1	0.743842	12.5	0.675676	17.1	0.834146	21.3	0.758007	22	0.735786	16	0.689655	21.9	0.70418	15.1	0.790576	13.8	0.666667	19.9	0.723636	22.7	0.720635	17.5	0.795455	18.8	0.714829	22.9	0.720126	19.8	0.707143	22.6	0.798587	25.9	0.95572
t15	17.6	0.651852	17.3	0.655303	16.5	0.654762	13.2	0.650246	12.6	0.681081	15.3	0.746341	20.5	0.729537	23.8	0.795987	16.1	0.693966	21.6	0.694534	13.8	0.722513	12.7	0.613527	20.1	0.730909	23.3	0.739683	17.2	0.781818	18.9	0.718631	22.7	0.713836	19	0.678571	24.3	0.858657	23.9	0.881919
t16	17.3	0.640741	15.6	0.590909	17.7	0.702381	12.8	0.630542	13.8	0.745946	15	0.731707	19.6	0.697509	22.6	0.755853	16.5	0.711207	21	0.675241	13.8	0.722513	12	0.57971	20.8	0.756364	22.1	0.701587	17.2	0.781818	17.4	0.661597	23	0.72327	18.1	0.646429	21.7	0.766784	23.1	0.852399
t17	16.9	0.625926	15.7	0.594697	16.6	0.65873	12.1	0.596059	12.8	0.691892	15.5	0.756098	19	0.676157	20.6	0.688963	15	0.646552	20.3	0.652733	12.4	0.649215	12.5	0.603865	19.3	0.701818	21.6	0.685714	16.4	0.745455	17.6	0.669202	22.4	0.704403	18.5	0.660714	21	0.742049	23	0.848708
t18	15.7	0.581481	16.5	0.625	16.2	0.642857	11.9	0.586207	12.3	0.664865	14.4	0.702439	18.1	0.644128	20.5	0.685619	15.4	0.663793	19.6	0.630225	11.8	0.617801	12.3	0.594203	18.7	0.68	21	0.666667	15.7	0.713636	17.2	0.653992	22.8	0.716981	19.1	0.682143	21.5	0.759717	23	0.848708
t19	16.1	0.596296	15.6	0.590909	15.8	0.626984	11.5	0.566502	12.4	0.67027	13.6	0.663415	19	0.676157	21.2	0.70903	13.6	0.586207	18.1	0.581994	12.2	0.638743	11.6	0.560386	17.9	0.650909	18.7	0.593651	15.3	0.695455	16.8	0.638783	21.6	0.679245	17.4	0.621429	21.9	0.773852	21.5	0.793358
t20	16	0.592593	15.5	0.587121	15.4	0.611111	12.3	0.605911	11	0.594595	14.8	0.721951	18.5	0.658363	20.2	0.675585	13.8	0.594828	17.8	0.572347	11.9	0.623037	12.5	0.603865	17.6	0.64	19.3	0.612698	15.3	0.695455	16	0.608365	21.1	0.663522	18.2	0.65	21.8	0.770318	21.1	0.778598
t21	15.5	0.574074	15.6	0.590909	14.4	0.571429	10.9	0.536946	11.6	0.627027	13.7	0.668293	17.9	0.637011	20	0.668896	14.4	0.62069	18.3	0.588424	11.3	0.591623	10.5	0.507246	17.4	0.632727	20.5	0.650794	15.3	0.695455	16.4	0.623574	20.6	0.647799	17.6	0.628571	20.8	0.734982	21.9	0.808118
t22	15.1	0.559259	14.6	0.55303	14.9	0.59127	11.5	0.566502	11.6	0.627027	13.8	0.673171	16.8	0.597865	19.1	0.638796	13.5	0.581897	17.9	0.575563	11.2	0.586387	10.9	0.52657	18.1	0.658182	20.7	0.657143	15.5	0.704545	16.7	0.634981	20.7	0.650943	17.3	0.617857	21.5	0.759717	21.1	0.778598
t23	14.7	0.544444	15	0.568182	13.5	0.535714	11.3	0.55665	11.3	0.610811	12.8	0.62439	17	0.604982	18.4	0.615385	14.5	0.625	17.5	0.562701	11.6	0.60733	10.3	0.497585	17.9	0.650909	19.3	0.612698	14.2	0.645455	14.7	0.558935	20.9	0.657233	18.2	0.65	19.4	0.685512	20.7	0.763838
t24	13.8	0.511111	14.4	0.545455	14.9	0.59127	12.2	0.600985	10.9	0.589189	12.8	0.62439	17.1	0.608541	18.4	0.615385	13.4	0.577586	16.9	0.543408	12	0.628272	10	0.483092	16.8	0.610909	19.1	0.606349	13.8	0.627273	15.7	0.596958	20.6	0.647799	17	0.607143	20.2	0.713781	19.8	0.730627
t25	13.8	0.511111	13.5	0.511364	13.4	0.531746	12.3	0.605911	11	0.594595	12	0.585366	15.1	0.537367	18.5	0.618729	12.9	0.556034	16.9	0.543408	10.6	0.554974	9.95	0.480676	15.9	0.578182	18.2	0.577778	13.3	0.604545	15.7	0.596958	20.6	0.647799	15.9	0.567857	19.3	0.681979	19.3	0.712177
t26	14.1	0.522222	12.9	0.488636	13.3	0.527778	11.5	0.566502	11.3	0.610811	12.4	0.604878	16.1	0.572954	18.6	0.622074	12.9	0.556034	16.7	0.536977	9.7	0.507853	11	0.531401	16.3	0.592727	18.5	0.587302	14.9	0.677273	15.3	0.581749	20	0.628931	15.2	0.542857	18.8	0.664311	17.2	0.634686
t27	13.4	0.496296	13.4	0.507576	14.1	0.559524	10.8	0.53202	10.8	0.583784	11.9	0.580488	14.8	0.52669	18.4	0.615385	12.3	0.530172	16.5	0.530547	10.7	0.560209	10	0.483092	17.4	0.632727	18.2	0.577778	12.9	0.586364	15.4	0.585551	18.4	0.578616	15.2	0.542857	19.1	0.674912	18.4	0.678967
t28	13	0.481481	13.5	0.511364	13.3	0.527778	10.9	0.536946	10.7	0.578378	11.6	0.565854	15.2	0.540925	17.5	0.585284	10.8	0.465517	16.1	0.517685	10.4	0.544503	9.27	0.447826	17.3	0.629091	17.6	0.55873	13.3	0.604545	14.6	0.555133	18.4	0.578616	15	0.535714	17.6	0.621908	18.5	0.682657
t29	12.2	0.451852	13.1	0.496212	12.7	0.503968	10.6	0.522167	10.5	0.567568	11.3	0.55122	14.9	0.530249	17.2	0.575251	11.7	0.50431	16.1	0.517685	10	0.52356	8.85	0.427536	16.3	0.592727	17.6	0.55873	12.9	0.586364	14.5	0.551331	17.8	0.559748	14.4	0.514286	17.9	0.632509	18.1	0.667897
t30	11.9	0.440741	13.5	0.511364	12.3	0.488095	10	0.492611	10.8	0.583784	11.3	0.55122	14	0.498221	16.9	0.565217	12.1	0.521552	16.3	0.524116	9.61	0.503141	9.44	0.456039	16.5	0.6	16.3	0.51746	12.3	0.559091	14.3	0.543726	17.9	0.562893	14	0.5	18.4	0.650177	18.4	0.678967
t31	11.9	0.440741	12.5	0.473485	13.7	0.543651	10.3	0.507389	10.8	0.583784	11.6	0.565854	14.6	0.519573	17	0.568562	11	0.474138	14.5	0.466238	9.36	0.489529	8.93	0.431401	15.1	0.549091	17.3	0.549206	12.3	0.559091	13.7	0.520913	17.6	0.553459	14.5	0.517857	16.9	0.597173	18.9	0.697417
	nuc1a norm	1b	nuc2a norm	2b	3a	3b	4a	4b	5a	5b	6a	6b	7a	7b	8a	8b	9a	9b	10a	10b	AVERAGE	STDEV
	1	1	1	1	1	1	1	1	1	1	1	1	1	1	1	1	1	1	1	1	1	0
	0.935897	0.971698	0.962963	0.936709	1.01935	1.13571	1.08475	1.0098	0.907563	0.996875	0.927602	1.00493	1.04795	0.96648	0.931034	1	0.948276	0.974227	1	0.942105	0.985196	0.056506
	0.978632	1.03302	0.930556	1.00633	1.03871	1.15	1.03955	0.990196	0.936975	0.9875	0.904977	0.950739	1.03767	0.938547	0.985222	1.00422	0.918103	0.974227	0.983146	1.02632	0.990732	0.056061
	0.957265	0.981132	0.907407	0.873418	0.967742	1.26429	1.06215	0.965686	0.94958	0.959375	0.941176	0.990148	1.04795	0.927374	0.995074	0.902954	1.00431	1.01546	1.07303	1	0.989276	0.0829593
	0.940171	0.957547	0.935185	0.873418	1.00645	1.06429	1.0339	0.985294	0.94958	0.946875	0.950226	0.950739	1.04452	0.905028	0.975369	0.924051	0.982759	0.989691	1.07865	0.989474	0.974161	0.0523841
	0.991453	1	0.944444	0.949367	1	1.15	1.0226	0.985294	0.886555	0.95	0.900452	0.906404	1.07534	0.918994	0.950739	0.936709	0.978448	0.974227	1.08427	0.984211	0.979475	0.0655804
	0.970085	0.976415	0.902778	0.85443	0.967742	1.17857	1.0226	0.946078	0.894958	0.934375	0.909502	0.955665	1.03767	0.924581	0.960591	0.936709	0.918103	0.958763	1.01124	1.06316	0.966201	0.0711843
	0.92735	0.948113	0.925926	0.936709	0.916129	1.11429	1.0452	0.906863	0.932773	0.953125	0.936652	0.926108	1.07534	0.863128	1.00985	0.877637	0.961207	1	0.983146	1.07368	0.965661	0.0678936
	1.01282	0.90566	0.949074	0.911392	0.916129	1.07143	1.01695	0.985294	0.907563	0.95625	0.914027	0.891626	1.03082	0.910615	0.970443	0.864979	0.913793	0.860825	1.07865	1.02632	0.954733	0.065889
	0.91453	0.900943	0.921296	0.892405	0.883871	1.11429	1.0452	0.970588	0.87395	0.9625	0.873303	0.896552	1.02397	0.918994	0.955665	0.890295	0.939655	0.907216	1.17416	0.973684	0.951653	0.0814521
	0.91453	0.90566	0.925926	0.829114	0.909677	1.06429	1.01695	0.916667	0.836134	0.9375	0.891403	0.891626	1	0.924581	1.01478	0.898734	0.883621	0.943299	1.08989	1.02105	0.940771	0.0710803
	0.863248	0.872642	0.884259	0.873418	0.890323	1.11429	1.0113	0.95098	0.87395	0.94375	0.855204	0.896552	1.00685	0.885475	0.985222	0.873418	0.909483	0.969072	1.04494	1.02105	0.936271	0.0734388
	0.880342	0.882075	0.884259	0.797468	0.870968	1.15714	0.971751	0.901961	0.831933	0.93125	0.891403	0.852217	1.0137	0.832402	0.955665	0.877637	0.883621	0.907216	1.03371	0.957895	0.915731	0.0824777
	0.92735	0.948113	0.976852	1	0.851613	1.14286	1.01695	0.980392	0.928571	0.93125	0.895928	0.91133	0.969178	0.907821	1.00985	0.949367	0.948276	0.891753	1.15169	1.16842	0.975378	0.0876225
	0.884615	0.900943	0.837963	0.860759	0.903226	1.27857	0.926554	0.921569	0.911765	0.9375	0.954751	0.876847	1.04795	0.916201	1.00985	0.932489	0.905172	0.896907	1.11236	1.07895	0.954747	0.10455
	0.777778	0.787736	0.768519	0.873418	0.8	1.15714	0.830508	0.862745	0.840336	0.9	0.900452	0.773399	1.04452	0.882682	0.960591	0.822785	0.875	0.85567	1.01685	1.00526	0.88677	0.103137
	0.705128	0.721698	0.782407	0.721519	0.845161	0.964286	0.785311	0.794118	0.781513	0.803125	0.819005	0.748768	0.996575	0.888268	0.876847	0.827004	0.793103	0.752577	0.910112	0.984211	0.825037	0.0867857
	0.662393	0.674528	0.675926	0.677215	0.722581	0.892857	0.734463	0.745098	0.689076	0.771875	0.705882	0.660099	0.880137	0.810056	0.758621	0.78903	0.758621	0.752577	0.938202	0.842105	0.757067	0.0810865
	0.576923	0.693396	0.541667	0.639241	0.683871	0.792857	0.627119	0.70098	0.647059	0.69375	0.660633	0.660099	0.90411	0.72067	0.783251	0.675105	0.728448	0.664948	0.882022	0.8	0.703808	0.0913784
	0.619658	0.698113	0.555556	0.587342	0.552903	0.864286	0.655367	0.715686	0.668067	0.653125	0.642534	0.640394	0.808219	0.709497	0.724138	0.658228	0.702586	0.639175	0.921348	0.789474	0.690285	0.0956695
	0.641026	0.636792	0.597222	0.617089	0.565161	0.842857	0.661017	0.740196	0.634454	0.65625	0.642534	0.605911	0.794521	0.743017	0.729064	0.662447	0.646552	0.649485	0.808989	0.768421	0.68215	0.0773362
	0.628205	0.683962	0.537037	0.631646	0.63871	0.828571	0.666667	0.661765	0.693277	0.690625	0.628959	0.625616	0.856164	0.756983	0.70936	0.679325	0.702586	0.649485	0.88764	0.757895	0.695724	0.0855684
	0.623932	0.683962	0.578704	0.639241	0.634839	0.842857	0.59322	0.671569	0.680672	0.66875	0.656109	0.615764	0.773973	0.726257	0.694581	0.632911	0.693966	0.597938	0.814607	0.752632	0.678824	0.0724627
	0.598291	0.693396	0.592593	0.577848	0.614194	0.764286	0.677966	0.637255	0.693277	0.64375	0.687783	0.581281	0.791096	0.743017	0.674877	0.666667	0.741379	0.649485	0.758427	0.715789	0.675133	0.0639355
	0.589744	0.65566	0.606481	0.612025	0.560645	0.807143	0.638418	0.676471	0.663866	0.684375	0.674208	0.605911	0.815068	0.726257	0.738916	0.64557	0.698276	0.649485	0.735955	0.710526	0.67475	0.0674869
	0.568376	0.622642	0.583333	0.617089	0.645161	0.821429	0.627119	0.70098	0.634454	0.696875	0.651584	0.605911	0.80137	0.706704	0.70936	0.607595	0.646552	0.613402	0.837079	0.784211	0.674061	0.0808152
	0.589744	0.613208	0.546296	0.651899	0.605806	0.707143	0.610169	0.651961	0.638655	0.671875	0.692308	0.571429	0.804795	0.72067	0.669951	0.632911	0.689655	0.639175	0.775281	0.663158	0.657304	0.0637671
	0.58547	0.603774	0.578704	0.64557	0.658065	0.657143	0.627119	0.627451	0.642857	0.621875	0.588235	0.571429	0.791096	0.706704	0.684729	0.586498	0.646552	0.57732	0.713483	0.726316	0.642019	0.0587676
	0.58547	0.622642	0.578704	0.658228	0.577419	0.728571	0.615819	0.656863	0.647059	0.634375	0.579186	0.55665	0.794521	0.701117	0.650246	0.582278	0.668103	0.587629	0.808989	0.668421	0.645115	0.0703916
	0.581197	0.674528	0.523148	0.64557	0.630968	0.712143	0.587571	0.676471	0.647059	0.65	0.606335	0.536946	0.825342	0.731844	0.635468	0.64135	0.650862	0.587629	0.775281	0.673684	0.64967	0.0735704
	0.581197	0.683962	0.587963	0.626582	0.63871	0.735714	0.59322	0.647059	0.638655	0.653125	0.597285	0.561576	0.75	0.684358	0.630542	0.628692	0.646552	0.561856	0.786517	0.705263	0.646941	0.0619956
	1a mRuL	1b	2a	2b	3a	3b	4a	4b	5a	5b	6a	6b	7a	7b	8a	8b	9a	9b	10a	10b	AVERAGE	STDEV
	1	1	1	1	1	1	1	1	1	1	1	1	1	1	1	1	1	1	1	1	1	0
	0.962963	0.958333	1	0.955665	0.962162	0.980488	1	1	0.961207	0.990354	1.01047	1.04831	1.05091	0.987302	1.02273	0.973384	0.943396	0.996429	0.968198	1.02214	0.989722	0.0303581
	0.955556	0.965909	0.952381	0.931034	1.05405	1.01463	0.932384	0.919732	0.974138	0.954984	0.979058	0.937198	1.05818	1.00635	1	0.961977	0.943396	0.935714	0.922261	1.02214	0.971054	0.041911
	0.933333	0.950758	0.912698	0.955665	1.03243	1.03415	0.932384	0.916388	0.935345	0.926045	0.95288	0.884058	1	0.980952	0.995455	0.939163	0.889937	0.9	0.971731	1.10332	0.957335	0.0546836
	0.948148	0.935606	0.940476	0.91133	1	0.941463	0.907473	0.926421	0.913793	0.909968	0.958115	0.898551	0.981818	0.898413	0.936364	0.874525	0.902516	0.907143	0.957597	0.97786	0.931379	0.0323688
	0.944444	0.886364	0.904762	0.827586	1.04324	0.960976	0.918149	0.852843	0.883621	0.916399	0.86911	0.869565	0.96	0.888889	0.981818	0.904943	0.918239	0.95	0.936396	1.01476	0.921605	0.0538364
	0.937037	0.890152	0.884921	0.832512	0.92973	0.960976	0.925267	0.856187	0.883621	0.884244	0.890052	0.806763	0.930909	0.88254	0.931818	0.863118	0.880503	0.907143	0.946996	1.04428	0.903438	0.051079
	0.914815	0.875	0.940476	0.876847	0.972973	0.907317	0.928826	0.87291	0.840517	0.890675	0.921466	0.816425	0.978182	0.857143	0.922727	0.8327	0.852201	0.921429	1	1.08487	0.910375	0.0643985
	0.855556	0.806818	0.869048	0.827586	0.940541	0.892683	0.868327	0.896321	0.862069	0.842444	0.795812	0.763285	0.905455	0.847619	0.913636	0.836502	0.867925	0.857143	0.978799	0.98524	0.87064	0.0561782
	0.833333	0.787879	0.912698	0.793103	0.918919	0.892683	0.843416	0.842809	0.775862	0.797428	0.86911	0.758454	0.927273	0.879365	0.922727	0.790875	0.839623	0.875	0.943463	1	0.860201	0.0650842
	0.792593	0.799242	0.896825	0.778325	0.886486	0.892683	0.846975	0.80602	0.784483	0.832797	0.82199	0.743961	0.865455	0.844444	0.936364	0.78327	0.845912	0.807143	0.915194	0.98893	0.843455	0.0614069
	0.803704	0.723485	0.876984	0.793103	0.837838	0.892683	0.818505	0.782609	0.771552	0.784566	0.764398	0.714976	0.836364	0.790476	0.890909	0.760456	0.827044	0.821429	0.897527	1	0.81943	0.067452
	0.614815	0.625	0.654762	0.689655	0.8	0.678049	0.690391	0.648829	0.758621	0.578778	0.659686	0.536232	0.792727	0.638095	0.781818	0.634981	0.654088	0.653571	0.717314	0.845018	0.682622	0.0787099
	0.7	0.666667	0.702381	0.743842	0.675676	0.834146	0.758007	0.735786	0.689655	0.70418	0.790576	0.666667	0.723636	0.720635	0.795455	0.714829	0.720126	0.707143	0.798587	0.95572	0.740186	0.0685554
	0.651852	0.655303	0.654762	0.650246	0.681081	0.746341	0.729537	0.795987	0.693966	0.694534	0.722513	0.613527	0.730909	0.739683	0.781818	0.718631	0.713836	0.678571	0.858657	0.881919	0.719684	0.0689087
	0.640741	0.590909	0.702381	0.630542	0.745946	0.731707	0.697509	0.755853	0.711207	0.675241	0.722513	0.57971	0.756364	0.701587	0.781818	0.661597	0.72327	0.646429	0.766784	0.852399	0.703725	0.0666363
	0.625926	0.594697	0.65873	0.596059	0.691892	0.756098	0.676157	0.688963	0.646552	0.652733	0.649215	0.603865	0.701818	0.685714	0.745455	0.669202	0.704403	0.660714	0.742049	0.848708	0.679947	0.0609239
	0.581481	0.625	0.642857	0.586207	0.664865	0.702439	0.644128	0.685619	0.663793	0.630225	0.617801	0.594203	0.68	0.666667	0.713636	0.653992	0.716981	0.682143	0.759717	0.848708	0.668023	0.0625068
	0.596296	0.590909	0.626984	0.566502	0.67027	0.663415	0.676157	0.70903	0.586207	0.581994	0.638743	0.560386	0.650909	0.593651	0.695455	0.638783	0.679245	0.621429	0.773852	0.793358	0.645679	0.064091
	0.592593	0.587121	0.611111	0.605911	0.594595	0.721951	0.658363	0.675585	0.594828	0.572347	0.623037	0.603865	0.64	0.612698	0.695455	0.608365	0.663522	0.65	0.770318	0.778598	0.643013	0.0594349
	0.574074	0.590909	0.571429	0.536946	0.627027	0.668293	0.637011	0.668896	0.62069	0.588424	0.591623	0.507246	0.632727	0.650794	0.695455	0.623574	0.647799	0.628571	0.734982	0.808118	0.630229	0.0672661
	0.559259	0.55303	0.59127	0.566502	0.627027	0.673171	0.597865	0.638796	0.581897	0.575563	0.586387	0.52657	0.658182	0.657143	0.704545	0.634981	0.650943	0.617857	0.759717	0.778598	0.626965	0.0663891
	0.544444	0.568182	0.535714	0.55665	0.610811	0.62439	0.604982	0.615385	0.625	0.562701	0.60733	0.497585	0.650909	0.612698	0.645455	0.558935	0.657233	0.65	0.685512	0.763838	0.608888	0.0600435
	0.511111	0.545455	0.59127	0.600985	0.589189	0.62439	0.608541	0.615385	0.577586	0.543408	0.628272	0.483092	0.610909	0.606349	0.627273	0.596958	0.647799	0.607143	0.713781	0.730627	0.602976	0.0576867
	0.511111	0.511364	0.531746	0.605911	0.594595	0.585366	0.537367	0.618729	0.556034	0.543408	0.554974	0.480676	0.578182	0.577778	0.604545	0.596958	0.647799	0.567857	0.681979	0.712177	0.579928	0.0570934
	0.522222	0.488636	0.527778	0.566502	0.610811	0.604878	0.572954	0.622074	0.556034	0.536977	0.507853	0.531401	0.592727	0.587302	0.677273	0.581749	0.628931	0.542857	0.664311	0.634686	0.577898	0.0520324
	0.496296	0.507576	0.559524	0.53202	0.583784	0.580488	0.52669	0.615385	0.530172	0.530547	0.560209	0.483092	0.632727	0.577778	0.586364	0.585551	0.578616	0.542857	0.674912	0.678967	0.568178	0.0533302
	0.481481	0.511364	0.527778	0.536946	0.578378	0.565854	0.540925	0.585284	0.465517	0.517685	0.544503	0.447826	0.629091	0.55873	0.604545	0.555133	0.578616	0.535714	0.621908	0.682657	0.553497	0.0565533
	0.451852	0.496212	0.503968	0.522167	0.567568	0.55122	0.530249	0.575251	0.50431	0.517685	0.52356	0.427536	0.592727	0.55873	0.586364	0.551331	0.559748	0.514286	0.632509	0.667897	0.541758	0.0559752
	0.440741	0.511364	0.488095	0.492611	0.583784	0.55122	0.498221	0.565217	0.521552	0.524116	0.503141	0.456039	0.6	0.51746	0.559091	0.543726	0.562893	0.5	0.650177	0.678967	0.537421	0.0593675
	0.440741	0.473485	0.543651	0.507389	0.583784	0.565854	0.519573	0.568562	0.474138	0.466238	0.489529	0.431401	0.549091	0.549206	0.559091	0.520913	0.553459	0.517857	0.597173	0.697417	0.530428	0.0611622
	SHEET6_norm 5C left DL and right mRuL- +ATP average STDEV error bars 04082019

## Sheet: Sheet7
f5C_D	nucleus1a	nucleus1b	nucleus2a	nucleus2b	nucleus3a	nucleus3b	nucleus4a	nucleus4b	nucleus5a	nucleus5b	nucleus6a	nuvleus6b	nucleus7a	nucleus7b	nucleus8a	nucleus8b	nucleus9a	nucleus9b	nucleus10a	nucleus10b	average
t14	0.92735	0.948113	0.976852	1	0.851613	1.14286	1.01695	0.980392	0.928571	0.93125	0.895928	0.91133	0.969178	0.907821	1.00985	0.949367	0.948276	0.891753	1.15169	1.16842	0.975378
t21	0.641026	0.636792	0.597222	0.617089	0.565161	0.842857	0.661017	0.740196	0.634454	0.65625	0.642534	0.605911	0.794521	0.743017	0.729064	0.662447	0.646552	0.649485	0.808989	0.768421	0.68215
delta	0.286325	0.311321	0.37963	0.382911	0.286452	0.3	0.355932	0.240196	0.294118	0.275	0.253394	0.305419	0.174658	0.164804	0.280788	0.28692	0.301724	0.242268	0.342697	0.4	0.293228
f5C_mRu
t14	0.7	0.666667	0.702381	0.743842	0.675676	0.834146	0.758007	0.735786	0.689655	0.70418	0.790576	0.666667	0.723636	0.720635	0.795455	0.714829	0.720126	0.707143	0.798587	0.95572	0.740186
t21	0.574074	0.590909	0.571429	0.536946	0.627027	0.668293	0.637011	0.668896	0.62069	0.588424	0.591623	0.507246	0.632727	0.650794	0.695455	0.623574	0.647799	0.628571	0.734982	0.808118	0.630229
delta	0.125926	0.0757576	0.130952	0.206897	0.0486486	0.165854	0.120996	0.0668896	0.0689655	0.115756	0.198953	0.15942	0.0909091	0.0698413	0.1	0.0912548	0.072327	0.0785714	0.0636042	0.147601	0.109956
	Figure5C_SEpHluorinD-LacR_eATP compared to mRuby-LacR_eATP
p-value	1.80817e-11	1 one tailed and 1 paired
	3.61633e-11	2 two tailed and 1 paired
f3D_D_eATP
t14	0.916084	0.881098	0.956268	0.947917	0.964789	0.882353	0.882166	1.02094	0.972973	0.978355	0.887019	0.935065	0.863469	0.989726	0.800813	0.848297	0.934354	1.06292	0.803571	0.726829	0.91275
t16	0.828671	0.780488	0.702624	0.78125	0.65493	0.758824	0.729299	0.722513	0.687259	0.761905	0.798077	0.659091	0.682657	0.804795	0.662602	0.668731	0.691466	0.849438	0.632143	0.57561	0.721619
delta	0.0874126	0.10061	0.253644	0.166667	0.309859	0.123529	0.152866	0.298429	0.285714	0.21645	0.0889423	0.275974	0.180812	0.184932	0.138211	0.179567	0.242888	0.213483	0.171429	0.15122	0.191132
f3D_buffer control
t14	0.84326	0.84326	0.876812	0.782407	0.677019	0.678788	0.765517	0.809524	0.708333	0.696774	0.844622	0.920502	0.677596	0.72619	0.895522	0.878363	0.73224	0.742105	0.776562	0.858025	0.786671
t16	0.830721	0.830721	0.844203	0.833333	0.689441	0.666667	0.772414	0.714286	0.660714	0.696774	0.808765	0.811715	0.677596	0.696429	0.88806	0.842105	0.743169	0.657895	0.715625	0.790123	0.758538
delta	0.0125392	0.0125392	0.0326087	-0.0509259	-0.0124224	0.0121212	-0.00689655	0.0952381	0.047619	0	0.0358566	0.108787	0	0.0297619	0.00746269	0.0362573	-0.010929	0.0842105	0.0609375	0.0679012	0.0281333
	Figure3D_SEpHluorinD-LacR_eATP compared to buffer control
p-value	1.06141e-09
	2.12282e-09
f4C_mCi_eATP
t14	0.859296	0.908046	0.919355	0.955446	1.15823	0.837838	0.984127	0.938776	0.961722	0.891892	0.875	0.962162	0.92233	0.944134	0.881081	0.910256	0.91573	1.05464	1.03608	1.1326	0.952437
t16	0.854271	0.925287	0.994624	0.955446	1.02532	0.817568	1.02381	1	1.00957	0.945946	0.875	0.897297	0.912621	0.960894	0.843243	0.948718	0.960674	1.01639	1.03608	1.1105	0.955663
delta	0.00502513	-0.0172414	-0.0752688	0	0.132911	0.0202703	-0.0396825	-0.0612245	-0.0478469	-0.0540541	0	0.0648649	0.00970874	-0.0167598	0.0378378	-0.0384615	-0.0449438	0.0382514	0	0.0220994	-0.00322571
	Figure3D_SepHluorinD-LacR_eATP compared to Figure4C_mCitrine-LacR_eATP
p-value	1.4743e-09
	2.94861e-09
f2E_mRul_eATP
t14	0.895028	0.824121	0.91844	0.797753	0.627907	0.540964	0.72243	0.882178	0.804511	0.904915	0.91018	0.855491	0.694815	0.782895	0.975124	0.714286	0.77931	0.785714	0.733333	0.75122	0.795031
t16	0.850829	0.753769	0.741135	0.614232	0.598837	0.463253	0.665421	0.839604	0.842105	0.834402	0.91018	0.815029	0.662963	0.776316	0.885572	0.671815	0.727586	0.771429	0.608889	0.746341	0.738985
delta	0.0441989	0.0703518	0.177305	0.183521	0.0290698	0.0777108	0.0570093	0.0425743	-0.037594	0.0705128	0	0.0404624	0.0318519	0.00657895	0.0895522	0.042471	0.0517241	0.0142857	0.124444	0.00487805	0.0560454
	Figure3D_SEpHluorinD-LacR_eATP compared to Figure2E_mRuby-LacR_eATP
p-value	1.55305e-06
	3.10609e-06
f2D_SUN2D_eATP
t14	0.978659	0.939024	1.10732	1.04494	1.03289	0.997041	0.889952	1.04439	1.06969	1.03608
t25	0.539634	0.416463	0.517073	0.426966	0.467105	0.517751	0.503987	0.551402	0.407666	0.38866
delta	0.439024	0.522561	0.590244	0.617978	0.565789	0.47929	0.385965	0.492991	0.662021	0.647423
f2E_mRul_eATP
t14	0.895028	0.824121	0.91844	0.797753	0.627907	0.540964	0.72243	0.882178	0.804511	0.904915
t25	0.756906	0.653266	0.638298	0.561798	0.610465	0.485542	0.557944	0.705941	0.573684	0.66453
delta	0.138122	0.170854	0.280142	0.235955	0.0174419	0.0554217	0.164486	0.176238	0.230827	0.240385
	Figure2D_SUN2-SEpHluorinD_eATP compared to Figure2EmRuby-LacR_eATP
p-value	2.04815e-07
	4.0963e-07
