# Supplementary material for: Evidence That Ion-Based Signaling Initiating at the Cell Surface Can Potentially Influence Chromatin Dynamics and Chromatin-Bound Proteins in the Nucleus
Source: Front Plant Sci. 2019 Oct 17;10:1267. doi: 10.3389/fpls.2019.01267 (PMC6811650; doi:10.3389/fpls.2019.01267)
Supplement: Supplementary file 23 [file Table_11.xlsx]

## Sheet: Description
Each sheet corresponds to one nucleus
columns B/P, rows 2~12. Original allelic distance (d) from Table 2
columns C~L & Q~Z, rows 2~12. Δd-square of different time intervals
rows 14&15. mean, standard deviation, and median of each dataset
rows 17~19. T-TEST p-value, assuming the same variance and different variance, and one-sided KS test p-value
row 22. The R command of the one-sided KS test.
Table 11_KS_Fig1C

## Sheet: 1
t	d	1	2	3	4	5	6	7	8	9	10			t	d	1	2	3	4	5	6	7	8	9	10
1	6.0193	0.0258566	0.0496844	0.00912025	0.0064	0.00187489	0.0149818	0.0223802	0.119854	0.273006	0.16851			1	3.2497	0.00015376	0.00385641	0.00242064	0.00094864	0.00662596	0.00130321	0.00037636	0.00746496	0.0231344	0.127449
2	5.8585	0.00385641	0.00426409	0.00652864	0.0416568	0.0802022	0.0963482	0.257049	0.466899	0.326384				2	3.2621	0.00555025	0.00379456	0.00033856	0.00879844	0.00235225	0.00101124	0.005476	0.0270603	0.136456
3	5.7964	0.0162308	0.0204204	0.0708624	0.119232	0.138756	0.323875	0.555621	0.401196					3	3.1876	0.00016641	0.00863041	0.00037249	0.000676	0.00182329	0.0220522	0.0081	0.086966
4	5.9238	0.00024025	0.0192654	0.0474804	0.060074	0.195099	0.381924	0.256036						4	3.2005	0.0064	0.00103684	0.00017161	0.00088804	0.0183874	0.0105884	0.0947408
5	5.9393	0.0152029	0.0409658	0.0527162	0.181646	0.363006	0.24059							5	3.2805	0.0125888	0.00447561	0.00252004	0.00309136	0.0334524	0.150389
6	6.0626	0.00625681	0.0112997	0.0917484	0.229633	0.134836								6	3.1683	0.00205209	0.003844	0.0281568	0.00499849	0.0759554
7	6.1417	0.00073984	0.0500864	0.16008	0.0830016									7	3.2136	0.00027889	0.0150063	0.013456	0.102977
8	6.1689	0.0386516	0.139054	0.0680688										8	3.2303	0.0111936	0.0176093	0.113974
9	6.3655	0.0310817	0.00413449											9	3.3361	0.0568823	0.196604
10	6.5418	0.012544												10	3.0976	0.041984
11	6.4298													11	2.8927
		mean	0.118846	median	0.060074											mean	0.0275829	median	0.00662596
		stdev	0.134197													stdev	0.0448947
		TTEST3	1.18539e-05
		TTEST2	6.57619e-06
		KS_less	2.83e-05
R command
KS test	ks.test(c(0.02585664,0.04968441,0.00912025000000007,0.00640000000000001,0.00187488999999995,0.01498176,0.0223801599999999,0.11985444,0.27300625,0.16851025,0.00385641000000001,0.00426408999999996,0.00652864,0.0416568099999998,0.0802022399999999,0.0963481599999997,0.257049,0.46689889,0.32638369,0.0162307599999999,0.02042041,0.0708624399999998,0.11923209,0.13875625,0.32387481,0.55562116,0.40119556,0…

## Sheet: 2
t	d	1	2	3	4	5	6	7	8	9	10			t	d	1	2	3	4	5	6	7	8	9	10
1	3.7218	0.0230432	0.0353816	0.0621006	0.0907817	0.35629	0.104846	0.222312	0.00484416	0.0648212	0.0124322			1	3.9403	0.00028224	0.0111092	0.00063001	0.0228312	0.0183602	0.00026896	0.03059	0.0460961	0.0319337	0.00506944
2	3.8736	0.00131769	0.00948676	0.0223503	0.198114	0.029584	0.102208	0.00675684	0.0105678	0.00162409				2	3.9235	0.00784996	6.889e-05	0.0180365	0.0140897	1.6e-07	0.0249956	0.0391644	0.0262116	0.00295936
3	3.9099	0.00373321	0.0128142	0.167117	0.0184145	0.0803156	0.0140423	0.00442225	0.00586756					3	3.8349	0.00644809	0.00208849	0.00090601	0.007921	0.00483025	0.0119465	0.00537289	0.00116964
4	3.971	0.00271441	0.120895	0.00556516	0.0494173	0.0322562	2.916e-05	0.0189613						4	3.9152	0.015876	0.0121882	7.569e-05	0.02244	0.0359482	0.023593	0.00212521
5	4.0231	0.0873794	0.00050625	0.028968	0.0536849	0.00218089	0.036024							5	3.7892	0.00024336	0.0181441	0.00056644	0.00404496	0.00076176	0.00638401
6	4.3187	0.0745836	0.0157252	0.278045	0.117169	0.235613								6	3.8048	0.0141848	0.00155236	0.00627264	0.00186624	0.00413449
7	4.0456	0.0218153	0.0646176	0.00478864	0.0450713									7	3.9239	0.0251223	0.0393229	0.0263413	0.00300304
8	4.1933	0.161524	0.0470456	0.1296										8	3.7654	0.00158404	1.444e-05	0.0107537
9	3.7914	0.034225	0.00175561											9	3.7256	0.001296	0.0205922
10	3.9764	0.0204776												10	3.7616	0.0115562
11	3.8333													11	3.8691
		mean	0.0610223	median	0.029584											mean	0.0118403	median	0.00644809
		stdev	0.0767757													stdev	0.0121278
		TTEST3	2.03215e-05
		TTEST2	9.45875e-06
		KS_less	6.651e-05
R command
KS test	ks.test(c(0.02304324,0.03538161,0.06210064,0.0907816900000002,0.35628961,0.10484644,0.22231225,0.00484415999999998,0.06482116,0.01243225,0.00131768999999998,0.00948675999999999,0.0223502500000001,0.19811401,0.0295840000000001,0.10220809,0.00675684000000005,0.01056784,0.00162409000000002,0.00373321000000002,0.0128142400000001,0.16711744,0.0184144900000001,0.0803155599999999,0.01404225,0.00442225,0…

## Sheet: 3
t	d	1	2	3	4	5	6	7	8	9	10			t	d	1	2	3	4	5	6	7	8	9	10
1	2.2392	0.00043681	0.0202778	0.00246016	0.0257924	0.0671328	0.0513929	0.17876	0.0298598	0.015277	0.00948676			1	6.5681	0.0165122	0.00996004	0.0158005	0.0208802	0.010282	0.0225901	0.00465124	0.0135257	0.00138384	0.001024
2	2.2183	0.0147623	0.00082369	0.0329422	0.0567392	0.0423536	0.161524	0.0230736	0.0105473	0.00585225				2	6.6966	0.00082369	0.0646176	0.074529	0.052854	0.0777294	0.00363609	0.059927	0.00833569	0.0257602
3	2.0968	0.00861184	0.091809	0.0136189	0.00710649	0.0786242	0.00092416	0.00035344	0.002025					3	6.6679	0.0508503	0.0596825	0.0404814	0.06255	0.00099856	0.0466992	0.00391876	0.0173712
4	2.1896	0.044184	0.0438903	0.0313644	0.139278	0.0151782	0.005476	0.00228484						4	6.4424	0.00035344	0.00059049	0.00060516	0.0375972	8.836e-05	0.0265364	0.00877969
5	2.3998	0.176148	0.150001	0.340356	0.111156	0.0807696	0.066564							5	6.4236	0.00185761	3.364e-05	0.0452413	0.00079524	0.0330149	0.0126562
6	1.9801	0.00104976	0.0267977	0.00744769	0.0183603	0.0261469								6	6.4667	0.00239121	0.0287642	0.00022201	0.01921	0.00481636
7	2.0125	0.0384552	0.00290521	0.0106296	0.0167185									7	6.4178	0.0477423	0.001156	0.0351562	0.0139949
8	1.8164	0.0625	0.0895206	0.105885										8	6.6363	0.0340402	0.000961	0.01004
9	2.0664	0.00242064	0.00568516											9	6.4518	0.0235622	0.00710649
10	2.1156	0.00068644												10	6.6053	0.00478864
11	2.1418													11	6.5361
		mean	0.0468077	median	0.0230736											mean	0.0212632	median	0.0135257
		stdev	0.0622255													stdev	0.0219253
		TTEST3	0.00587756
		TTEST2	0.00531111
		KS_less	0.07294
R command
KS test	ks.test(c(0.000436809999999987,0.02027776,0.00246015999999999,0.02579236,0.0671328099999999,0.0513928899999999,0.17875984,0.02985984,0.0152769599999999,0.00948675999999999,0.01476225,0.00082369000000001,0.0329422499999999,0.0567392400000001,0.04235364,0.16152361,0.0230736100000001,0.01054729,0.00585225000000004,0.00861184,0.091809,0.01361889,0.00710648999999997,0.07862416,0.000924160000000012,0.0…

## Sheet: 4
t	d	1	2	3	4	5	6	7	8	9	10			t	d	1	2	3	4	5	6	7	8	9	10
1	2.8845	0.00477481	0.00041616	0.00027889	0.0254722	0.00107584	0.00045796	0.0115133	0.001444	0.001521	0.0451138			1	2.1368	0.0185777	0.00314721	0.00016641	0.00014641	0.034225	0.108834	0.0193488	0.130755	0.034969	0.024056
2	2.9536	0.00237169	0.00274576	0.0523037	0.0103836	0.00227529	0.031117	0.00096721	0.00090601	0.0205349				2	2.2731	0.0370178	0.0222606	0.0154256	0.00237169	0.037481	7.84e-06	0.0507601	0.00257049	0.00035344
3	2.9049	1.369e-05	0.0324	0.00283024	1e-06	0.0163073	0.00030976	0.00034596	0.036864					3	2.0807	0.00186624	0.00465124	0.0581292	0.148996	0.038103	0.174473	0.0590976	0.0446054
4	2.9012	0.0310817	0.00245025	2.209e-05	0.015376	0.00045369	0.00049729	0.0382985						4	2.1239	0.000625	0.0391644	0.117512	0.023104	0.14025	0.03996	0.028224
5	2.7249	0.0160782	0.032761	0.00273529	0.0390458	0.039442	0.138384							5	2.1489	0.0298944	0.100997	0.016129	0.12215	0.03059	0.020449
6	2.8517	0.00293764	0.00555025	0.00501264	0.00515524	0.060123								6	2.3218	0.020996	0.00210681	0.0311876	4e-06	0.00089401
7	2.9059	0.0165637	0.00027556	0.00030976	0.036481									7	2.4667	0.0364046	0.00100489	0.0204204	0.030555
8	2.7772	0.0211121	0.0214037	0.102208										8	2.2759	0.0495063	0.00229441	0.000256
9	2.9225	1e-06	0.0304154											9	2.4984	0.0304852	0.0426423
10	2.9235	0.0300676												10	2.3238	0.00101761
11	3.0969													11	2.2919
		mean	0.0181634	median	0.00515524											mean	0.0372949	median	0.028224
		stdev	0.0257163													stdev	0.0426594
		TTEST3	0.00588351
		TTEST2	0.00567537
		KS_less	0.982
R command
KS test	ks.test(c(0.00477480999999996,0.000416159999999999,0.00027888999999999,0.0254721600000001,0.00107584,0.000457959999999994,0.01151329,0.00144399999999999,0.00152100000000001,0.0451137600000001,0.00237168999999997,0.00274576,0.05230369,0.0103836099999999,0.00227528999999999,0.0311169599999999,0.000967209999999994,0.000906009999999974,0.0205348900000001,1.36900000000019E-05,0.0324000000000001,0.0028…

## Sheet: 5
t	d	1	2	3	4	5	6	7	8	9	10			t	d	1	2	3	4	5	6	7	8	9	10
1	5.7349	0.0141372	0.0174768	0.221464	0.0118157	0.877407	0.433359	0.420941	0.521862	1.42182	0.486088			1	2.296	0.0580328	0.169415	0.00293764	0.105106	0.0867892	0.0366723	0.038573	0.028561	0.00236196	0.00633616
2	5.8538	0.00017689	0.123693	0.0518018	0.668797	0.290952	0.280794	0.364212	1.1524	0.334431				2	2.5369	0.0291385	0.0348569	0.00693889	0.00288369	0.00244036	0.00198025	0.00516961	0.0369793	0.0260177
3	5.8671	0.114515	0.0580328	0.64722	0.276781	0.266876	0.348336	1.12402	0.319225					3	2.7076	0.127735	0.00763876	0.013689	0.048444	0.046311	0.0588548	0.131769	0.110224
4	6.2055	0.335588	0.217249	0.0352313	0.0317552	0.0634032	0.520995	0.0513476						4	2.3502	0.0729	0.0577922	0.0188513	0.0202208	0.013179	3.136e-05	0.00064516
5	5.6262	1.09286	0.588289	0.573806	0.690727	1.69286	0.649475							5	2.6202	0.00087616	0.0176093	0.0163328	0.024087	0.0759554	0.0598292
6	6.6716	0.0775066	0.0828864	0.0459245	0.0653825	0.0573602								6	2.5906	0.0106296	0.00964324	0.0157754	0.060516	0.046225
7	6.3932	9.025e-05	0.00410881	0.285263	0.00151321									7	2.4875	2.401e-05	0.00050625	0.0204204	0.0125216
8	6.3837	0.00541696	0.295501	0.00234256										8	2.4924	0.00075076	0.0218448	0.0136422
9	6.4573	0.2209	0.00063504											9	2.465	0.0144962	0.00799236
10	6.9273	0.245223												10	2.3446	0.000961
11	6.4321													11	2.3756
		mean	0.341496	median	0.266876											mean	0.0334566	median	0.0188513
		stdev	0.38011													stdev	0.0378717
		TTEST3	2.11087e-07
		TTEST2	3.76461e-08
		KS_less	8.208e-09
R command
KS test	ks.test(c(0.01413721,0.01747684,0.22146436,0.01181569,0.87740689,0.433358890000001,0.420941440000001,0.521861760000001,1.42181776,0.486087840000001,0.000176890000000002,0.12369289,0.0518017599999999,0.66879684,0.290952360000001,0.280794010000001,0.36421225,1.15240225,0.334430890000001,0.11451456,0.0580328099999999,0.64722025,0.27678121,0.26687556,0.34833604,1.12402404,0.319225,0.33558849,0.217249…

## Sheet: 6
t	d	1	2	3	4	5	6	7	8	9	10			t	d	1	2	3	4	5	6	7	8	9	10
1	6.5488	0.0412496	0.00046656	6.25e-06	0.00030276	0.0128596	0.016538	0.00463761	0.0554603	0.0101808	0.00094864			1	3.632	0.104071	0.126025	0.0667706	0.149382	0.158086	0.271337	0.20304	0.140325	0.233192	0.0903002
2	6.7519	0.0504901	0.0402404	0.0486203	0.00804609	0.00555025	0.018225	0.00104976	0.0104448	0.0547092				2	3.3094	0.00104976	0.00412164	0.00408321	0.005625	0.0393229	0.016384	0.002704	0.0256961	0.00048841
3	6.5272	0.00058081	1.764e-05	0.018225	0.02256	0.00804609	0.0661004	0.0150063	8.464e-05					3	3.277	0.00933156	0.00099225	0.00181476	0.0275228	0.00913936	0.00038416	0.0163584	0.00297025
4	6.5513	0.00039601	0.0122988	0.0159012	0.00430336	0.054289	0.00968256	0.00110889						4	3.3736	0.0164096	0.0193766	0.0689063	0.0369408	0.0135024	0.0504003	0.00177241
5	6.5314	0.0171086	0.021316	0.00731025	0.0639584	0.0139949	0.00017956							5	3.2455	0.00012321	0.0180634	0.00410881	0.00014161	0.00929296	0.007396
6	6.6622	0.00023104	0.00205209	0.0149084	0.00015625	0.0207936								6	3.2344	0.0152029	0.002809	0.000529	0.00727609	0.00942841
7	6.6774	0.00366025	0.0114276	0.00076729	0.0254084									7	3.1111	0.00494209	0.0214037	0.001444	0.0485762
8	6.6169	0.0280228	0.00107584	0.00978121										8	3.1814	0.005776	0.00104329	0.02253
9	6.7843	0.0181172	0.0709157											9	3.2574	0.0117289	0.00549081
10	6.6497	0.0173449												10	3.1491	0.0332698
11	6.518													11	3.3315
		mean	0.0174029	median	0.0114276											mean	0.0390619	median	0.0117289
		stdev	0.0194426													stdev	0.0618499
		TTEST3	0.0167962
		TTEST2	0.0156887
		KS_less	0.7476
R command
KS test	ks.test(c(0.04124961,0.000466560000000012,6.25000000000195E-06,0.000302760000000011,0.0128595600000001,0.0165379599999999,0.00463761000000004,0.05546025,0.01018081,0.00094864000000001,0.0504900900000002,0.0402403599999999,0.0486202500000002,0.00804608999999994,0.00555025000000007,0.0182249999999999,0.00104976,0.01044484,0.0547092100000001,0.000580810000000033,1.76399999999998E-05,0.01822500000000…

## Sheet: 7
t	d	1	2	3	4	5	6	7	8	9	10			t	d	1	2	3	4	5	6	7	8	9	10
1	4.0894	0.0254084	0.00255025	0.00923521	0.0036	3.6e-07	0.038103	0.0673922	0.14085	0.176736	0.279207			1	3.0581	0.00769129	0.00033856	0.00469225	0.00037636	0.0165637	0.0118374	0.00543169	0.010816	0.00030276	0.00127449
2	3.93	0.0118592	0.00400689	0.00988036	0.0256	0.00128164	0.01004	0.0466128	0.068121	0.136161				2	3.1458	0.0112572	0.0243984	0.00466489	0.001681	0.00044521	0.000196	0.00026569	0.011046	0.0152276
3	4.0389	0.00207936	9.025e-05	0.00261121	0.0209381	0.0437228	0.105495	0.136826	0.228388					3	3.0397	0.00251001	0.00142884	0.0216384	0.0161798	0.00848241	0.0149818	1e-06	0.00029929
4	3.9933	0.00130321	0.00935089	0.00982081	0.0267322	0.0779526	0.10517	0.186883						4	2.9896	0.00772641	0.0388878	0.0314353	0.0202208	0.0297563	0.00261121	0.00107584
5	4.0294	0.00367236	0.018279	0.0398402	0.0994141	0.129888	0.219399							5	3.0775	0.0119465	0.00799236	0.00294849	0.00715716	0.00135424	0.00303601
6	4.09	0.0383376	0.067704	0.141301	0.177241	0.279841								6	3.1868	0.00039601	0.003025	0.00061009	0.0213452	0.0270274
7	3.8942	0.00414736	0.032436	0.050715	0.111022									7	3.1669	0.00123201	2.304e-05	0.0159264	0.0208802
8	3.8298	0.0133865	0.0258566	0.0722534										8	3.1318	0.00091809	0.00829921	0.0119684
9	3.7141	0.00203401	0.0234396											9	3.1621	0.014738	0.0195161
10	3.669	0.011664												10	3.0407	0.00033489
11	3.561													11	3.0224
		mean	0.065016	median	0.032436											mean	0.00920757	median	0.00715716
		stdev	0.0741351													stdev	0.0094916
		TTEST3	1.0315e-06
		TTEST2	2.72176e-07
		KS_less	6.447e-07
R command
KS test	ks.test(c(0.0254083600000001,0.00255025000000004,0.00923521000000006,0.00360000000000006,3.59999999999388E-07,0.0381030400000001,0.0673921600000001,0.14085009,0.17673616,0.27920656,0.01185921,0.00400688999999999,0.00988035999999994,0.0255999999999999,0.00128164,0.01004004,0.04661281,0.0681210000000001,0.136161,0.00207935999999999,9.02500000000012E-05,0.00261120999999999,0.02093809,0.0437228099999…

## Sheet: 8
t	d	1	2	3	4	5	6	7	8	9	10			t	d	1	2	3	4	5	6	7	8	9	10
1	2.128	0.00419904	0.0286286	0.00025921	0.00069696	0.0141848	0.0946793	0.0946793	0.068121	0.0685916	0.015376			1	3.6225	0.0165894	0.06245	0.0706496	0.0723072	0.0227105	0.126736	0.0476986	0.00023716	0.025664	0.020164
2	2.1928	0.0108994	0.00654481	0.00831744	0.00294849	0.0590004	0.0590004	0.0384944	0.0388484	0.00350464				2	3.7513	0.0146652	0.018769	0.019628	0.00047961	0.0516198	0.00802816	0.0128596	0.00098596	0.00017424
3	2.2972	0.0343361	0.0382594	0.00251001	0.0191823	0.0191823	0.00842724	0.00859329	0.00204304					3	3.8724	0.00025281	0.000361	0.00984064	0.0112572	0.00099225	0.0549902	0.00804609	0.0116424
4	2.1119	0.00010609	0.018279	0.104846	0.104846	0.0767844	0.077284	0.019628						4	3.8883	9.61e-06	0.013248	0.00813604	0.00224676	0.0627002	0.0111514	0.0153264
5	2.1016	0.0211703	0.111623	0.111623	0.0825988	0.0831169	0.0226202							5	3.8914	0.0139712	0.00758641	0.00255025	0.0642622	0.0118157	0.0161036
6	2.2471	0.03557	0.03557	0.0201356	0.0203918	2.401e-05								6	3.7732	0.0421481	0.00458329	0.0183061	9.025e-05	7.569e-05
7	2.4357	0	0.00218089	0.00209764	0.0337457									7	3.9785	0.0189338	0.116008	0.0383376	0.045796
8	2.4357	0.00218089	0.00209764	0.0337457										8	3.8409	0.041209	0.00338724	0.00583696
9	2.389	8.1e-07	0.018769											9	3.6379	0.020967	0.0160276
10	2.3899	0.0190164												10	3.7827	0.00033124
11	2.252													11	3.7645
		mean	0.0329011	median	0.019628											mean	0.0234717	median	0.0139712
		stdev	0.0339242													stdev	0.0278278
		TTEST3	0.117326
		TTEST2	0.117214
		KS_less	0.07294
R command
KS test	ks.test(c(0.00419904,0.02862864,0.000259210000000007,0.000696960000000011,0.01418481,0.0946792900000001,0.0946792900000001,0.0681209999999998,0.0685916099999999,0.0153759999999999,0.01089936,0.00654481000000003,0.00831744000000003,0.00294849,0.0590004100000001,0.0590004100000001,0.0384944399999999,0.0388484099999999,0.00350463999999996,0.0343360900000001,0.0382593600000001,0.00251001,0.01918225,0…

## Sheet: 9
t	d	1	2	3	4	5	6	7	8	9	10			t	d	1	2	3	4	5	6	7	8	9	10
1	3.8477	0.00408321	0.0467857	0.00879844	0.0217268	0.0175828	0.0406022	0.0178222	0.355097	0.00813604	0.0581292			1	1.6947	0.026896	0.0146652	0.0163584	0.0186596	0.0212285	0.0127464	0.00498436	0.0266342	0.00357604	0.00197136
2	3.9116	0.0232258	0.00089401	0.00697225	0.00471969	0.0189338	0.00484416	0.283024	0.00069169	0.0313998				2	1.8587	0.00184041	0.00130321	0.00075076	0.00033489	0.00261121	0.0550372	6.4e-07	0.0108576	0.0143042
3	4.064	0.0150063	0.00474721	0.00700569	0.00021904	0.00685584	0.144096	0.0159012	0.00061504					3	1.8158	4.624e-05	0.00024025	0.00060516	6.724e-05	0.0367489	0.00177241	0.00375769	0.00588289
4	3.9415	0.00287296	0.00150544	0.0115993	0.00157609	0.252104	1.296e-05	0.0216973						4	1.8226	7.569e-05	0.00031684	0.000225	0.0394022	0.00124609	0.00463761	0.00697225
5	3.9951	0.00021904	0.00292681	0.00019321	0.201152	0.00327184	0.00877969							5	1.8313	8.281e-05	0.00056169	0.0429318	0.00070756	0.00589824	0.00850084
6	3.9803	0.00474721	8.1e-07	0.214647	0.00179776	0.0117722								6	1.8404	0.00107584	0.0467857	0.00030625	0.00737881	0.0102617
7	4.0492	0.004624	0.155551	0.0123877	0.00156816									7	1.8076	0.0336723	0.00253009	0.00281961	0.00469225
8	3.9812	0.213814	0.00187489	0.0115778										8	1.6241	0.0546624	0.0170042	0.013225
9	4.4436	0.255732	0.125883											9	1.8579	0.0106916	0.0141134
10	3.9379	0.0227708												10	1.7545	0.00023716
11	4.0888													11	1.7391
		mean	0.0489923	median	0.00879844											mean	0.0111799	median	0.00469225
		stdev	0.0862303													stdev	0.0145676
		TTEST3	0.00239957
		TTEST2	0.00193866
		KS_less	0.1108
R command
KS test	ks.test(c(0.00408320999999998,0.04678569,0.00879843999999998,0.0217267599999999,0.01758276,0.0406022499999999,0.0178222499999999,0.35509681,0.00813603999999997,0.0581292099999999,0.02322576,0.000894010000000002,0.00697224999999998,0.00471969000000003,0.01893376,0.00484415999999998,0.283024,0.000691689999999999,0.03139984,0.01500625,0.00474721000000003,0.00700568999999998,0.000219040000000004,0.00…

[truncated: 1 more sheets: 10]
