# Supplementary material for: Evidence That Ion-Based Signaling Initiating at the Cell Surface Can Potentially Influence Chromatin Dynamics and Chromatin-Bound Proteins in the Nucleus
Source: Front Plant Sci. 2019 Oct 17;10:1267. doi: 10.3389/fpls.2019.01267 (PMC6811650; doi:10.3389/fpls.2019.01267)
Supplement: Supplementary file 24 [file Table_12.xlsx]

## Sheet: Description
Each sheet corresponds to one nucleus
columns B/P, rows 2~12. Original allelic distance (d) from Table 2
columns C~L & Q~Z, rows 2~12. Δd-square of different time intervals
rows 14&15. mean, standard deviation, and median of each dataset
rows 17~19. T-TEST p-value, assuming the same variance and different variance, and one-sided KS test p-value
row 22. The R command of the one-sided KS test.
Table 12_KS_Fig2C

## Sheet: 1
t	d	1	2	3	4	5	6	7	8	9	10			t	d	1	2	3	4	5	6	7	8	9	10
1	4.637	0.0557432	0.0565964	0.0582257	0.0176624	0.0212285	0.0303108	0.0430148	0.00749956	0.00913936	0.00481636			1	4.7374	0.00505521	0.00790321	0.00036864	0.00124609	0.0112148	6.4e-07	0.0160023	0.00381924	0.01241	0.0218744
2	4.4009	3.24e-06	2.704e-05	0.0106502	0.00817216	0.003844	0.00082369	0.0223502	0.0197403	0.0933303				2	4.8085	0.00031684	0.00269361	0.00128164	0.00121104	0.00494209	0.00306916	8.649e-05	0.00162409	0.00589824
3	4.3991	1.156e-05	0.011025	0.00850084	0.00407044	0.00093025	0.0228917	0.0202493	0.0944333					3	4.8263	0.00485809	0.00287296	0.000289	0.00776161	0.00141376	0.00073441	0.00050625	0.003481
4	4.3957	0.0117506	0.00913936	0.00451584	0.00114921	0.0239321	0.0212285	0.0965345						4	4.7566	0.00025921	0.00751689	0.00033856	0.0115133	0.00181476	0.00850084	0.0165637
5	4.5041	0.00016384	0.00169744	0.00555025	0.00214369	0.00139129	0.0409253							5	4.7727	0.00498436	0.00119025	0.00831744	0.00070225	0.00579121	0.0126788
6	4.4913	0.00080656	0.00380689	0.00349281	0.00251001	0.046268								6	4.8433	0.011046	0.00042436	0.00194481	3.025e-05	0.001764
7	4.4629	0.00110889	0.00765625	0.00616225	0.0592923									7	4.7382	0.0158005	0.003721	0.0122324	0.0216384
8	4.4296	0.0145926	0.0124992	0.0766182										8	4.8639	0.00418609	0.00022801	0.00045796
9	4.5504	8.1e-05	0.024336											9	4.7992	0.00246016	0.00741321
10	4.5414	0.027225												10	4.8488	0.00133225
11	4.7064													11	4.8853
		mean	0.0205794	median	0.00913936											mean	0.00523247	median	0.00306916
		stdev	0.0254494													stdev	0.0055955
		TTEST3	5.87831e-05
		TTEST2	3.37316e-05
		KS_less	0.0006942
R command
KS test	ks.test(c(0.0557432099999998,0.0565964099999999,0.0582256899999999,0.0176624099999998,0.0212284899999999,0.0303108099999997,0.0430147599999999,0.00749955999999996,0.00913935999999986,0.00481636000000011,3.24000000000089E-06,2.70400000000033E-05,0.01065024,0.00817215999999997,0.00384400000000003,0.000823689999999984,0.0223502499999999,0.0197402500000001,0.0933302500000002,1.15600000000005E-05,0.01…

## Sheet: 2
t	d	1	2	3	4	5	6	7	8	9	10			t	d	1	2	3	4	5	6	7	8	9	10
1	3.6416	0.00100489	0.0141848	0.00529984	0.00038809	0.027556	0.0281233	0.131479	0.0721997	0.226195	0.158165			1	3.7004	5.625e-05	0.00135424	0.00027556	0.00842724	0.00198025	0.00145161	0.0157754	0.0036	3.969e-05	0.0154008
2	3.6099	0.0227406	0.0109202	0.00264196	0.0390853	0.0397604	0.155472	0.0902402	0.257353	0.184384				2	3.7079	0.00085849	8.281e-05	0.00710649	0.001369	0.00093636	0.0177156	0.00455625	1.44e-06	0.0173186
3	3.7607	0.00214369	0.00988036	0.00219961	0.00236196	0.0592923	0.0223802	0.127092	0.077618					3	3.7372	0.00040804	0.003025	5.929e-05	1.69e-06	0.0263738	0.00937024	0.00093025	0.0258888
4	3.7144	0.00281961	0.00868624	0.00900601	0.083984	0.0383768	0.162248	0.10556						4	3.717	0.00565504	0.00077841	0.00046225	0.0202208	0.00586756	0.00010609	0.0197965
5	3.6613	0.0214037	0.021904	0.11758	0.062001	0.207845	0.142884							5	3.7922	0.00223729	0.00288369	0.0472628	0.0230432	0.00731025	0.0466128
6	3.8076	2.89e-06	0.0386516	0.0105473	0.0958522	0.0536849								6	3.7449	4.096e-05	0.028934	0.0109202	0.00145924	0.028426
7	3.8093	0.037986	0.010201	0.0948024	0.0529									7	3.7385	0.0267977	0.00962361	0.00101124	0.0263088
8	4.0042	0.00881721	0.012769	0.00123201										8	3.5748	0.00430336	0.0173976	2.25e-06
9	3.9103	0.0428076	0.016641											9	3.6404	0.00439569	0.00410881
10	4.1172	0.00606841												10	3.7067	0.0170042
11	4.0393													11	3.5763
		mean	0.0588623	median	0.037986											mean	0.00958788	median	0.00430336
		stdev	0.0647058													stdev	0.0116491
		TTEST3	8.88642e-07
		TTEST2	2.48751e-07
		KS_less	4.593e-06
R command
KS test	ks.test(c(0.00100488999999999,0.01418481,0.00529984,0.000388090000000011,0.027556,0.02812329,0.13147876,0.07219969,0.22619536,0.15816529,0.0227406399999999,0.01092025,0.00264196000000001,0.0390852899999999,0.0397603599999999,0.15547249,0.0902401599999999,0.25735329,0.18438436,0.00214369,0.00988035999999994,0.00219960999999999,0.00236196,0.05929225,0.02238016,0.12709225,0.07761796,0.00281960999999…

## Sheet: 3
t	d	1	2	3	4	5	6	7	8	9	10			t	d	1	2	3	4	5	6	7	8	9	10
1	3.7638	0.0185777	0.064009	9.216e-05	0.00938961	0.0935748	0.100489	0.0394023	0.0165894	0.0620508	0.0194045			1	3.0496	0.352717	0.081168	0.351412	0.242162	0.168839	0.0142325	0.21968	0.0370178	0.272588	0.0547092
2	3.6275	0.0136189	0.0160529	0.00155236	0.0287642	0.0326525	0.112091	5.625e-05	0.0127238	9e-06				2	3.6435	0.095481	1.21e-06	0.0103632	0.033489	0.508654	0.015675	0.161202	0.00515524	0.685253
3	3.5108	0.0592436	0.0243672	0.00279841	0.004096	0.203852	0.0154256	1.521e-05	0.0129277					3	3.3345	0.0948024	0.0429318	0.015876	0.163378	0.0337824	0.00855625	0.0562638	0.269153
4	3.7542	0.00762129	0.0877937	0.0944948	0.0433056	0.0142086	0.0573603	0.0168221						4	3.6424	0.0101405	0.0330876	0.507086	0.0154008	0.16032	0.00499849	0.683433
5	3.6669	0.043681	0.048444	0.0872612	0.00101761	0.0231648	0.00179776							5	3.5417	0.00659344	0.37381	0.00054756	0.0898201	0.0009	0.527076
6	3.4579	0.00012321	0.254419	0.0313644	0.00322624	0.0277556								6	3.4605	0.281112	0.00334084	0.0477423	0.0123654	0.415767
7	3.4468	0.26574	0.0354192	0.00461041	0.0315773									7	2.9303	0.345744	0.0971569	0.411394	0.0131332
8	3.9623	0.107125	0.200346	0.114109										8	3.5183	0.0763417	0.00285156	0.493647
9	3.635	0.0144721	0.00011025											9	3.242	0.108702	0.181732
10	3.5147	0.012056												10	3.5717	0.571536
11	3.6245													11	2.8157
		mean	0.0471501	median	0.0231648											mean	0.172188	median	0.0898201
		stdev	0.0614154													stdev	0.193925
		TTEST3	2.72304e-05
		TTEST2	1.60908e-05
		KS_less	0.982
R command
KS test	ks.test(c(0.01857769,0.0640089999999998,9.21599999999968E-05,0.00938960999999995,0.0935748099999999,0.100489,0.03940225,0.01658944,0.0620508099999999,0.01940449,0.01361889,0.01605289,0.00155236000000001,0.02876416,0.03265249,0.11209104,5.62499999999976E-05,0.01272384,9.00000000000068E-06,0.0592435599999999,0.02436721,0.00279841000000002,0.00409600000000001,0.20385225,0.0154256399999999,1.52099999…

## Sheet: 4
t	d	1	2	3	4	5	6	7	8	9	10			t	d	1	2	3	4	5	6	7	8	9	10
1	3.5071	0.099099	0.111022	0.107518	0.248901	0.0621505	0.409984	0.409088	0.409856	0.398792	0.304263			1	4.308	0.0016	0.0601721	0.021904	0.0197965	0.00207025	0.00066564	0.004624	0.0295496	0.013248	0.00552049
2	3.8219	0.00033856	0.00017161	0.0338928	0.00429025	0.10595	0.105495	0.105885	0.100299	0.0560742				2	4.348	0.0421481	0.011664	0.0101405	0.00731025	0.00020164	0.000784	0.0173976	0.00564001	0.00117649
3	3.8403	2.809e-05	0.0274565	0.00703921	0.0943104	0.093881	0.094249	0.0889829	0.0476986					3	4.5533	0.00946729	0.0109412	0.0845646	0.0481803	0.0314353	0.00538756	0.016952	0.029241
4	3.835	0.029241	0.00617796	0.0975938	0.0971569	0.0975313	0.092173	0.0500417						4	4.456	5.329e-05	0.0374423	0.0149328	0.0064	0.00057121	0.00108241	0.00543169
5	4.006	0.0623002	0.019994	0.0197965	0.0199657	0.0175828	0.00277729							5	4.4487	0.0346704	0.013202	0.00528529	0.00097344	0.00065536	0.00440896
6	3.7564	0.152881	0.152334	0.152803	0.146077	0.0913853								6	4.2625	0.00508369	0.0128823	0.0472628	0.0257924	0.014352
7	4.1474	4.9e-07	1e-08	7.744e-05	0.00786769									7	4.3338	0.00178084	0.0213452	0.00797449	0.00235225
8	4.1467	3.6e-07	6.561e-05	0.007744										8	4.376	0.0107952	0.00221841	3.969e-05
9	4.1473	7.569e-05	0.00784996											9	4.4799	0.00322624	0.00952576
10	4.1386	0.00638401												10	4.4231	0.00166464
11	4.0587													11	4.3823
		mean	0.0884472	median	0.0621505											mean	0.0142398	median	0.00797449
		stdev	0.109164													stdev	0.0169848
		TTEST3	7.3872e-06
		TTEST2	2.91781e-06
		KS_less	6.447e-07
R command
KS test	ks.test(c(0.09909904,0.11102224,0.10751841,0.24890121,0.0621504900000001,0.40998409,0.40908816,0.409856040000001,0.398792250000001,0.30426256,0.000338560000000007,0.000171610000000003,0.0338928100000001,0.00429024999999996,0.10595025,0.10549504,0.10588516,0.10029889,0.0560742400000001,2.80900000000009E-05,0.0274564900000001,0.00703920999999998,0.0943104100000001,0.09388096,0.0942490000000002,0.08…

## Sheet: 5
t	d	1	2	3	4	5	6	7	8	9	10			t	d	1	2	3	4	5	6	7	8	9	10
1	6.8528	0.000324	0.002025	0.0153264	0.0189888	0.029929	0.078288	0.10543	0.0147623	0.016384	0.0761208			1	6.7323	0.0145685	0.0107537	0.003364	0.00986049	0.00255025	0.0219336	0.00024336	9e-08	0.00498436	0.00442225
2	6.8708	0.003969	0.0201072	0.0242736	0.036481	0.0886848	0.117443	0.0194602	0.021316	0.0863772				2	6.853	0.000289	0.0319337	0.00045796	0.0293094	0.00075076	0.011046	0.014641	0.0365957	0.0350438
3	6.8078	0.00620944	0.00861184	0.016384	0.055131	0.0782321	0.00585225	0.006889	0.0533148					3	6.836	0.0261469	1.936e-05	0.0237776	0.00197136	0.00776161	0.010816	0.0303805	0.028968
4	6.729	0.000196	0.00242064	0.024336	0.0403608	5.29e-06	1.764e-05	0.0231344						4	6.6743	0.0247433	5.625e-05	0.0424772	0.00541696	0.00332929	0.00015876	7.225e-05
5	6.715	0.00123904	0.020164	0.0349316	0.00026569	9.604e-05	0.0190716							5	6.8316	0.02244	0.00238144	0.00700569	0.00992016	0.028866	0.0274896
6	6.6798	0.0114062	0.0230129	0.00265225	0.002025	0.0105884								6	6.6818	0.039442	0.00436921	0.00252004	0.00040401	0.000256
7	6.573	0.00201601	0.0250589	0.0230432	1.521e-05									7	6.8804	0.0175563	0.0220226	0.0478297	0.0460532
8	6.5281	0.0412902	0.0386909	0.00238144										8	6.7479	0.00025281	0.00743044	0.00674041
9	6.7313	4.225e-05	0.0238394											9	6.732	0.00494209	0.00438244
10	6.7248	0.0218744												10	6.6617	1.681e-05
11	6.5769													11	6.6658
		mean	0.0254635	median	0.0190716											mean	0.0134757	median	0.00743044
		stdev	0.0286265													stdev	0.0138738
		TTEST3	0.00701813
		TTEST2	0.00661588
		KS_less	0.02834
R command
KS test	ks.test(c(0.000323999999999993,0.00202499999999999,0.01532644,0.0189888400000001,0.029929,0.0782880399999999,0.10543009,0.01476225,0.016384,0.07612081,0.00396899999999996,0.02010724,0.0242736400000001,0.0364809999999999,0.0886848399999998,0.11744329,0.01946025,0.021316,0.0863772099999999,0.00620944000000003,0.00861184000000008,0.016384,0.05513104,0.07823209,0.00585225000000004,0.00688900000000003…

## Sheet: 6
t	d	1	2	3	4	5	6	7	8	9	10			t	d	1	2	3	4	5	6	7	8	9	10
1	2.4844	0.00110889	0.00068121	0.00833569	0.0105884	0.00098596	0.00191844	0.0299982	0.00010404	0.0179828	0.0185504			1	2.4606	0.00073984	0.001225	0.00174724	0.00027556	0.000441	0.00356409	0.00015876	0.000289	0.00851929	0.0459245
2	2.5177	5.184e-05	0.0155252	0.00484416	3.61e-06	0.00011025	0.019572	0.00053361	0.0101606	0.0105884				2	2.4334	0.00386884	0.00021316	0.00011236	3.844e-05	0.00105625	0.00021316	0.00195364	0.00423801	0.0350064
3	2.5105	0.0137828	0.00589824	2.809e-05	0.00031329	0.0216384	0.00025281	0.011664	0.012122					3	2.4956	0.00589824	0.00266256	0.003136	0.00896809	0.00226576	0.000324	0.0162053	0.0621505
4	2.3931	0.0377136	0.0150553	0.018252	0.0699602	0.0103023	0.0508052	0.0517563						4	2.4188	0.00063504	0.00043264	0.00032041	0.00085264	0.00345744	0.00255025	0.0297562
5	2.5873	0.00511225	0.00349281	0.00494209	0.00859329	0.00097344	0.00110889							5	2.444	1.936e-05	0.00185761	1.6e-05	0.00112896	0.00573049	0.0390853
6	2.5158	0.00015376	0.0201072	0.00044944	0.0105473	0.010983								6	2.4396	0.00149769	7.056e-05	0.001444	0.00508369	0.0373649
7	2.5282	0.0167444	0.00112896	0.00815409	0.00853776									7	2.4009	0.00221841	0.00588289	0.00106276	0.0239012
8	2.6576	0.026569	0.00152881	0.001369										8	2.448	0.00087616	0.00635209	0.0406829
9	2.4946	0.0153512	0.015876											9	2.4776	0.0119465	0.0534997
10	2.6185	4.41e-06												10	2.3683	0.014884
11	2.6206													11	2.2463
		mean	0.0115076	median	0.00853776											mean	0.00916009	median	0.00221841
		stdev	0.0141087													stdev	0.0151012
		TTEST3	0.405736
		TTEST2	0.405727
		KS_less	0.009518
R command
KS test	ks.test(c(0.00110889000000001,0.000681210000000001,0.00833568999999999,0.01058841,0.000985960000000006,0.00191844000000001,0.02999824,0.000104040000000004,0.01798281,0.01855044,5.18400000000014E-05,0.01552516,0.00484415999999998,3.61000000000005E-06,0.000110249999999999,0.01957201,0.000533609999999995,0.01016064,0.01058841,0.01378276,0.00589824,2.80900000000009E-05,0.000313290000000002,0.02163841…

## Sheet: 7
t	d	1	2	3	4	5	6	7	8	9	10			t	d	1	2	3	4	5	6	7	8	9	10
1	5.0748	0.00017424	0.0640596	0.00040401	0.00222784	0.324558	0.0634032	0.00120409	0.0809402	0.0444788	0.311141			1	5.0854	0.0507601	0.00363609	0.0320052	0.00734449	0.0300329	0.0641609	0.0308002	0.167281	0.229824	0.00990025
2	5.0616	0.0709157	4.761e-05	0.001156	0.309692	0.05693	0.00229441	0.0736037	0.0390853	0.296589				2	5.3107	0.0815674	0.163378	0.0194882	0.158882	0.229058	0.160641	0.402336	0.496602	0.105495
3	5.3279	0.0746382	0.0901801	0.677	0.254924	0.0476986	0.289014	0.215296	0.657559					3	5.0251	0.014066	0.021316	0.012769	0.037249	0.013271	0.121592	0.175645	0.00153664
4	5.0547	0.00073441	0.30206	0.0536849	0.00300304	0.0699074	0.0364046	0.289121						4	4.9065	0.0700132	3.136e-05	0.00553536	1.156e-05	0.052946	0.0903003	0.00630436
5	5.0276	0.273006	0.0418612	0.00670761	0.0563113	0.0267977	0.260712							5	5.1711	0.067081	0.114921	0.0682254	0.244728	0.319338	0.034299
6	4.5051	0.10106	0.365299	0.081339	0.128737	0.00014161								6	4.9121	0.0064	4.84e-06	0.0555545	0.0936972	0.00544644
7	4.823	0.0820822	0.00106929	0.00167281	0.093636									7	4.8321	0.00605284	0.0242425	0.0511212	0.0236544
8	5.1095	0.101889	0.0603194	0.351056										8	4.9099	0.0545223	0.0923552	0.005776
9	4.7903	0.00541696	0.0746929											9	4.6764	0.00495616	0.0957902
10	4.8639	0.12034												10	4.606	0.144324
11	4.517													11	4.9859
		mean	0.127969	median	0.0709157											mean	0.0832413	median	0.0511212
		stdev	0.153185													stdev	0.102065
		TTEST3	0.0773895
		TTEST2	0.076973
		KS_less	0.1108
R command
KS test	ks.test(c(0.000174239999999985,0.0640596099999999,0.000404009999999973,0.00222784000000001,0.32455809,0.0634032399999997,0.00120409,0.0809402499999997,0.0444788099999998,0.311140839999999,0.0709156899999996,4.76099999999987E-05,0.00115600000000005,0.309692250000001,0.05692996,0.00229440999999994,0.0736036900000001,0.0390852900000001,0.29658916,0.0746382399999996,0.09018009,0.67699984,0.2549240099…

## Sheet: 8
t	d	1	2	3	4	5	6	7	8	9	10			t	d	1	2	3	4	5	6	7	8	9	10
1	4.2155	0.00273529	0.108966	0.015277	0.0733868	0.0252492	0.1133	0.146153	0.0872021	0.172723	0.126025			1	4.6952	0.00633616	4.41e-06	0.00021025	0.003481	0.0211703	0.0608609	0.16016	0.021054	0.0178757	0.223256
2	4.2678	0.0771728	0.00508369	0.047786	0.0113636	0.0808265	0.1089	0.059049	0.131987	0.0916273				2	4.7748	0.00600625	0.00423801	0.01921	0.05067	0.106472	0.230208	0.0504901	0.0454969	0.304814
3	4.5456	0.0426423	0.00350464	0.0293094	4.225e-05	0.00272484	0.00121104	0.00731025	0.00062001					3	4.6973	0.00015376	0.00373321	0.0217858	0.0619014	0.161845	0.0216678	0.0184416	0.225245
4	4.3391	0.0216973	0.00124609	0.045369	0.0669257	0.0294809	0.085264	0.053546						4	4.7097	0.00540225	0.0256	0.0682254	0.171976	0.0254722	0.0219632	0.237169
5	4.4864	0.012544	0.00431649	0.01241	0.00059536	0.0209381	0.00707281							5	4.6362	0.00748225	0.0352313	0.116417	0.00741321	0.00558009	0.170982
6	4.3744	0.0315773	0.0499076	0.018605	0.0658949	0.0384552								6	4.5497	0.0102414	0.0648721	1.6e-07	0.00013924	0.106929
7	4.5521	0.00208849	0.00170569	0.006241	0.00033856									7	4.4485	0.0235623	0.0103226	0.012769	0.0509856
8	4.5978	0.007569	0.00110889	0.00074529										8	4.295	0.065076	0.0710222	0.00522729
9	4.5108	0.0144721	0.00356409											9	4.5501	0.00012996	0.107191
10	4.6311	0.00367236												10	4.5615	0.114785
11	4.5705													11	4.2227
		mean	0.0396278	median	0.0209381											mean	0.0616174	median	0.0235623
		stdev	0.0440985													stdev	0.0748533
		TTEST3	0.066251
		TTEST2	0.0656105
		KS_less	0.6347
R command
KS test	ks.test(c(0.00273529000000007,0.10896601,0.0152769600000001,0.0733868100000001,0.02524921,0.11329956,0.146153290000001,0.0872020900000001,0.17272336,0.126025,0.07717284,0.00508368999999999,0.0477859599999998,0.0113635599999999,0.08082649,0.1089,0.0590489999999997,0.13198689,0.0916272899999998,0.0426422500000001,0.00350464000000007,0.0293094400000002,4.22499999999994E-05,0.00272484,0.0012110400000…

## Sheet: 9
t	d	1	2	3	4	5	6	7	8	9	10			t	d	1	2	3	4	5	6	7	8	9	10
1	4.0613	0.00408321	0.0369793	0.00204304	0.00839056	0.0317909	0.0538704	0.106211	0.0205636	0.00354025	0.005184			1	4.1197	0.0191546	0.00894916	0.0229826	0.00194481	0.0136656	0.0261146	0.00508369	0.0167962	0.0174768	0.0359482
2	4.1252	0.0164866	0.00034969	0.00076729	0.0130874	0.0282912	0.068644	0.00632025	1.936e-05	0.0184688				2	4.2581	0.00191844	0.00017424	0.00889249	0.00046225	0.00053824	0.00450241	7.744e-05	3.844e-05	0.00262144
3	4.2536	0.0216384	0.0101405	0.000196	0.00158404	0.017849	0.00239121	0.0176358	0.0698545					3	4.2143	0.003249	0.00255025	0.00049729	0.004489	0.00054289	0.001225	0.00141376	0.009025
4	4.1065	0.00215296	0.0177156	0.0349316	0.0787925	0.00964324	0.00020449	0.0137358						4	4.2713	0.0115562	0.00120409	0.0001	0.00644809	0.000484	0.00037636	0.001444
5	4.1529	0.00751689	0.0197403	0.0548965	0.00268324	0.00103041	0.026765							5	4.1638	0.00529984	0.0138062	0.00073984	0.00731025	0.00776161	0.0211703
6	4.2396	0.00289444	0.0217858	0.00121801	0.0141134	0.0626501								6	4.2366	0.00199809	0.00207936	0.00016129	0.00023409	0.00528529
7	4.2934	0.00879844	0.00786769	0.0297908	0.0924768									7	4.2813	0.00815409	0.001024	0.00086436	0.000784
8	4.3872	0.0333063	0.070969	0.158324										8	4.191	0.00339889	0.00370881	0.0139949
9	4.2047	0.00703921	0.0463972											9	4.2493	6.76e-06	0.0036
10	4.1208	0.0172922												10	4.2519	0.00329476
11	3.9893													11	4.3093
		mean	0.0256566	median	0.0164866											mean	0.00612042	median	0.003249
		stdev	0.0311741													stdev	0.00767118
		TTEST3	3.47453e-05
		TTEST2	1.92452e-05
		KS_less	0.0001507
R command
KS test	ks.test(c(0.00408321000000004,0.0369792899999998,0.00204303999999995,0.00839055999999994,0.03179089,0.05387041,0.10621081,0.0205635599999999,0.00354024999999999,0.00518400000000001,0.0164865599999998,0.000349690000000031,0.000767289999999966,0.01308736,0.0282912399999999,0.0686439999999998,0.00632024999999991,1.93600000000036E-05,0.0184688100000001,0.02163841,0.01014049,0.000195999999999982,0.001…

[truncated: 1 more sheets: 10]
