# Supplementary material for: Evidence That Ion-Based Signaling Initiating at the Cell Surface Can Potentially Influence Chromatin Dynamics and Chromatin-Bound Proteins in the Nucleus
Source: Front Plant Sci. 2019 Oct 17;10:1267. doi: 10.3389/fpls.2019.01267 (PMC6811650; doi:10.3389/fpls.2019.01267)
Supplement: Supplementary file 25 [file Table_13.xlsx]

## Sheet: Description
Each sheet corresponds to one nucleus
columns B/P, rows 2~12. Original allelic distance (d) from Table2
columns C~L & Q~Z, rows 2~12. Δd-square of different time intervals
rows 14&15. mean, standard deviation, and median of each dataset
rows 17~19. T-TEST p-value, assuming the same variance and different variance, and one-sided KS test p-value
row 22. The R command of the one-sided KS test.
Table 13_KS_Fig3C

## Sheet: 1
t	d	1	2	3	4	5	6	7	8	9	10			t	d	1	2	3	4	5	6	7	8	9	10
1	3.5095	0.0133402	0.00923521	0.013549	0.00142129	0.00292681	0.0205636	0.00016641	0.101442	0.248602	0.466079			1	2.8705	0.145924	0.0428904	0.0475676	0.061504	0.0267977	0.0230432	0.0219632	0.029584	1.21e-06	0.087143
2	3.625	0.00037636	8.1e-07	0.00605284	0.0287642	0.0670292	0.0164866	0.188356	0.377119	0.637123				2	2.4885	0.03059	0.0268632	0.017956	0.0476549	0.052992	0.0546624	0.0441	0.146766	0.00753424
3	3.6056	0.00041209	0.00341056	0.02256	0.0573603	0.011881	0.171893	0.353668	0.606529					3	2.6634	0.000121	0.00167281	0.00188356	0.00305809	0.00346921	0.00123201	0.0433472	0.00776161
4	3.6259	0.00619369	0.0290703	0.067496	0.0167185	0.189138	0.378225	0.638561						4	2.6524	0.00089401	0.00295936	0.00439569	0.00488601	0.00212521	0.0480486	0.00594441
5	3.5472	0.00842724	0.0327972	0.00256036	0.126878	0.287618	0.518976							5	2.6225	0.00710649	0.00925444	0.00996004	0.005776	0.0620508	0.00222784
6	3.4554	0.00797449	0.00169744	0.0699074	0.19758	0.395138								6	2.7068	0.00014161	0.00024025	6.889e-05	0.027159	0.0172922
7	3.3661	0.0170303	0.03066	0.126167	0.290844									7	2.7187	1.296e-05	0.00040804	0.0233784	0.0205636
8	3.4966	0.0933914	0.235904	0.448632										8	2.7223	0.00056644	0.0222905	0.021609
9	3.191	0.032436	0.132642											9	2.6985	0.0299636	0.0151782
10	3.0109	0.0338928												10	2.8716	0.0877937
11	2.8268													11	2.5753
		mean	0.142598	median	0.0338928											mean	0.0256432	median	0.0172922
		stdev	0.182729													stdev	0.0322213
		TTEST3	2.1272e-05
		TTEST2	1.0164e-05
		KS_less	0.0001507
R command
KS test	ks.test(c(0.01334025,0.00923520999999997,0.01354896,0.00142129,0.00292681,0.0205635600000001,0.000166410000000003,0.10144225,0.24860196,0.46607929,0.000376360000000003,8.10000000000221E-07,0.00605283999999998,0.02876416,0.0670292100000001,0.01648656,0.188356,0.37711881,0.63712324,0.000412090000000008,0.00341055999999997,0.02256004,0.05736025,0.011881,0.17189316,0.35366809,0.60652944,0.00619369,0.…

## Sheet: 2
t	d	1	2	3	4	5	6	7	8	9	10			t	d	1	2	3	4	5	6	7	8	9	10
1	5.9909	0.00163216	0.00447561	0.074529	0.119993	0.265019	0.12257	0.417962	0.218743	0.193424	0.195011			1	6.1881	0.347746	0.051984	0.0123654	0.0727381	0.22137	0.36084	0.323989	0.436789	0.286867	0.312146
2	6.0313	0.00070225	0.0541028	0.093636	0.225055	0.0959141	0.367357	0.182585	0.15952	0.160961				2	6.7778	0.130827	0.228962	0.1024	0.0142086	0.000121	0.00042025	0.00506944	0.00292681	0.000961
3	6.0578	0.0424772	0.0781202	0.200614	0.0802022	0.335936	0.160641	0.139054	0.1404					3	6.4161	0.0136422	0.00173889	0.0588062	0.138905	0.116417	0.187402	0.0946178	0.109362
4	6.2639	0.00538756	0.0584672	0.00594441	0.139502	0.0379081	0.0278222	0.028426						4	6.2993	0.0251223	0.129096	0.23961	0.209764	0.30217	0.180115	0.200256
5	6.3373	0.0283586	1.369e-05	0.09006	0.0147137	0.00872356	0.00906304							5	6.4578	0.0403206	0.109561	0.0897003	0.153037	0.0707028	0.083521
6	6.5057	0.0271261	0.0173449	0.00221841	0.005625	0.00535824								6	6.6586	0.016952	0.00974169	0.0362522	0.00423801	0.00777924
7	6.341	0.087853	0.0138298	0.00804609	0.00837225									7	6.7888	0.00099225	0.00362404	0.00423801	0.001764
8	6.6374	0.0319694	0.0427249	0.041984										8	6.7573	0.00840889	0.00112896	0.00011025
9	6.4586	0.00077841	0.00068121											9	6.849	0.0157001	0.0104448
10	6.4307	3.24e-06												10	6.7237	0.00053361
11	6.4325													11	6.7468
		mean	0.0887081	median	0.0427249											mean	0.101609	median	0.0588062
		stdev	0.099353													stdev	0.115253
		TTEST3	0.534605
		TTEST2	0.534577
		KS_less	0.5197
R command
KS test	ks.test(c(0.00163216,0.00447561000000005,0.0745289999999998,0.11999296,0.26501904,0.12257001,0.417962250000001,0.21874329,0.19342404,0.19501056,0.000702250000000022,0.0541027599999999,0.093636,0.22505536,0.0959140900000002,0.367357210000001,0.18258529,0.15952036,0.16096144,0.0424772099999997,0.0781202499999998,0.20061441,0.0802022399999999,0.33593616,0.16064064,0.13905441,0.14040009,0.00538756000…

## Sheet: 3
t	d	1	2	3	4	5	6	7	8	9	10			t	d	1	2	3	4	5	6	7	8	9	10
1	5.2674	0.00152881	0.003136	0.0377914	0.0289	0.0228917	0.00053824	0.00066049	0.0489737	0.150311	0.115872			1	5.81	6.76e-06	6.76e-06	0.011004	0.0622503	0.00364816	0.0357966	0.0268304	0.0141134	0.093636	0.00287296
2	5.3065	0.00028561	0.0241181	0.0171348	0.0125888	0.00388129	0.00419904	0.0331968	0.121522	0.0907817				2	5.8074	0	0.0104653	0.0635544	0.00334084	0.0367872	0.027689	0.014738	0.095234	0.00315844
3	5.3234	0.0191546	0.012996	0.00908209	0.00627264	0.00667489	0.0273241	0.110025	0.0808834					3	5.8074	0.0104653	0.0635544	0.00334084	0.0367872	0.027689	0.014738	0.095234	0.00315844
4	5.4618	0.00059536	0.00185761	0.0473498	0.048444	0.00072361	0.0373649	0.021316						4	5.7051	0.125599	0.00198025	0.0864948	0.0721997	0.0500417	0.168839	0.0251223
5	5.4374	0.00034969	0.0373262	0.0382985	0.00263169	0.0473933	0.0290362							5	6.0595	0.096038	0.00363609	0.00734449	0.0170825	0.00319225	0.0383768
6	5.4187	0.0304503	0.031329	0.0049	0.055885	0.0357588								6	5.7496	0.0623002	0.0502656	0.0321126	0.134249	0.012996
7	5.2442	6.25e-06	0.0597802	0.168839	0.132205									7	5.9992	0.00064516	0.00495616	0.0136422	0.0183874
8	5.2417	0.061009	0.1709	0.134029										8	5.9738	0.002025	0.0202208	0.012144
9	5.4887	0.027689	0.0141848											9	5.9288	0.0350438	0.00425104
10	5.6551	0.00223729												10	6.116	0.0637058
11	5.6078													11	5.8636
		mean	0.040593	median	0.027689											mean	0.0349635	median	0.0183874
		stdev	0.0459293													stdev	0.0386429
		TTEST3	0.492216
		TTEST2	0.492173
		KS_less	0.5197
R command
KS test	ks.test(c(0.00152880999999996,0.00313600000000001,0.03779136,0.0289,0.02289169,0.000538240000000005,0.000660490000000026,0.0489736899999997,0.15031129,0.11587216,0.00028561000000002,0.0241180900000001,0.0171348100000001,0.0125888400000001,0.00388128999999995,0.00419904,0.03319684,0.12152196,0.0907816900000002,0.01915456,0.012996,0.00908208999999999,0.00627264000000003,0.00667489000000009,0.027324…

## Sheet: 4
t	d	1	2	3	4	5	6	7	8	9	10			t	d	1	2	3	4	5	6	7	8	9	10
1	7.7153	0.00061009	0.073008	0.00619369	0.00013689	0.00413449	0.00020449	0.00350464	0.0970322	0.0150798	0.0134792			1	8.0398	0.0290703	0.0103836	0.116622	0.0451563	0.0606637	0.0376748	0.00994009	0.00923521	0.0655872	0.0627002
2	7.6906	0.0602702	0.0106916	0.000169	0.00156816	0.00010816	0.00119025	0.11303	0.0217562	0.0198246				2	8.2103	0.0742018	0.029241	0.001764	0.00574564	0.00055696	0.00501264	0.00553536	0.00732736	0.00638401
3	7.4451	0.121731	0.0668222	0.0423948	0.0654848	0.044521	0.338375	0.154449	0.149228					3	7.9379	0.196604	0.0988474	0.121243	0.087616	0.0406426	0.039204	0.128164	0.124115
4	7.794	0.00817216	0.020449	0.008649	0.0190164	0.0541958	0.00194481	0.00139876						4	8.3813	0.016641	0.00906304	0.0217268	0.0584672	0.0602212	0.00729316	0.00829921
5	7.7036	0.00276676	6.76e-06	0.00225625	0.104458	0.0180903	0.0163328							5	8.2523	0.00114244	0.00033856	0.0127238	0.013549	0.00190096	0.00143641
6	7.651	0.0025	2.601e-05	0.141226	0.0350064	0.0325442								6	8.2861	0.00272484	0.0214916	0.02256	9.604e-05	1.681e-05
7	7.701	0.00201601	0.106146	0.0187964	0.0170042									7	8.2339	0.00891136	0.009604	0.003844	0.00316969
8	7.6561	0.137418	0.033124	0.0307301										8	8.1395	1.296e-05	0.024461	0.0227105
9	8.0268	0.0356077	0.0381812											9	8.1359	0.0256	0.0238085
10	7.8381	4.489e-05												10	8.2959	3.249e-05
11	7.8314													11	8.2902
		mean	0.0420565	median	0.0187964											mean	0.032747	median	0.013549
		stdev	0.0597707													stdev	0.0416388
		TTEST3	0.350011
		TTEST2	0.34976
		KS_less	0.5197
R command
KS test	ks.test(c(0.000610090000000008,0.07300804,0.00619368999999993,0.000136890000000006,0.00413449000000003,0.000204490000000012,0.00350463999999996,0.0970322499999998,0.01507984,0.0134792100000001,0.0602702499999999,0.0106915599999999,0.000168999999999997,0.00156816000000001,0.000108159999999995,0.00119024999999997,0.11303044,0.02175625,0.0198246400000001,0.12173121,0.0668222499999999,0.0423948099999…

## Sheet: 5
t	d	1	2	3	4	5	6	7	8	9	10			t	d	1	2	3	4	5	6	7	8	9	10
1	5.1398	0.092173	0.00195364	0.00198916	0.00269361	0.0169	0.0158256	0.00238144	0.052808	0.00012544	0.0136189			1	5.1177	0.0346332	0.006889	0.00265225	0.00528529	0.0938197	0.0391644	0.0238394	0.0409658	0.0124992	0.0249956
2	4.8362	0.120965	0.067081	0.12638	0.030137	0.0316128	0.124186	0.00544644	0.099099	0.0349316				2	4.9316	0.0106296	0.0564538	0.0128596	0.014448	0.00013924	0.00100489	0.00026569	0.00552049	0.000784
3	5.184	0.00788544	5.929e-05	0.0303456	0.0289	2.116e-05	0.075076	0.001089	0.0258888					3	5.0347	0.0180903	0.00010609	0.0498629	0.013202	0.00509796	0.0142564	0.00082944	0.00564001
4	5.0952	0.00931225	0.00729316	0.00659344	0.00872356	0.034299	0.00311364	0.00519841						4	5.1692	0.0154256	0.128021	0.0622004	0.0423948	0.0644652	0.0266669	0.0439322
5	5.1917	0.0330876	0.0315773	9.61e-06	0.0793549	0.00165649	0.028426							5	5.045	0.054569	0.015675	0.00667489	0.0168221	0.00152881	0.00729316
6	5.0098	1.764e-05	0.0319694	0.00996004	0.0199374	0.00017689								6	4.8114	0.0117506	0.0230736	0.0107952	0.0378302	0.0219632
7	5.014	0.0304852	0.010816	0.018769	8.281e-05									7	4.9198	0.00189225	2.025e-05	0.00741321	0.00158404
8	5.1886	0.077618	0.00141376	0.0273902										8	4.9633	0.002304	0.00181476	1.369e-05
9	4.91	0.058081	0.0127916											9	4.9153	0.00820836	0.00196249
10	5.151	0.0163584												10	5.0059	0.00214369
11	5.0231													11	4.9596
		mean	0.0286197	median	0.0163584											mean	0.020225	median	0.0117506
		stdev	0.0337851													stdev	0.0250986
		TTEST3	0.145871
		TTEST2	0.145629
		KS_less	0.1623
R command
KS test	ks.test(c(0.0921729600000002,0.00195364,0.00198916,0.00269360999999998,0.0169,0.01582564,0.00238144,0.05280804,0.000125439999999992,0.01361889,0.12096484,0.0670810000000002,0.12638025,0.0301369600000001,0.0316128400000001,0.12418576,0.00544644000000005,0.09909904,0.0349316100000002,0.00788544,5.92899999999972E-05,0.03034564,0.0289,2.11599999999994E-05,0.075076,0.00108900000000002,0.02588880999999…

## Sheet: 6
t	d	1	2	3	4	5	6	7	8	9	10			t	d	1	2	3	4	5	6	7	8	9	10
1	5.832	0.00913936	0.0150553	0.00068121	0.00046656	0.00958441	0.018279	0.0150798	0.0828288	0.025154	0.0332333			1	5.6201	0.0119246	0.0339665	0.011664	0.0777294	0.0105473	0.0312229	0.150932	0.143414	0.1401	0.0548965
2	5.9276	0.0476549	0.00483025	0.005476	0.0374423	0.0532686	0.0476986	0.146996	0.0646176	0.0772284				2	5.7293	0.00564001	1.44e-06	0.0287642	4.225e-05	0.00455625	0.0780085	0.0726302	0.070278	0.01565
3	5.7093	0.0221414	0.0208225	0.00061504	0.00015625	1e-08	0.027258	0.00128881	0.00355216					3	5.8044	0.00582169	0.00893025	0.00665856	5.776e-05	0.0416976	0.0377914	0.0361	0.0025
4	5.8581	2.025e-05	0.015376	0.0260177	0.0221712	0.0985332	0.0341141	0.0434306						4	5.7281	0.0291726	2.809e-05	0.00471969	0.0786802	0.0732785	0.0709157	0.0159517
5	5.8536	0.0142803	0.0245862	0.0208514	0.0957284	0.032472	0.0415752							5	5.8989	0.0310112	0.0104244	0.0120341	0.00998001	0.00912025	0.00198025
6	5.7341	0.00139129	0.00062001	0.036062	0.00368449	0.00712336								6	5.7228	0.005476	0.0816816	0.076176	0.0737666	0.0173186
7	5.6968	0.00015376	0.0232868	0.00054756	0.00221841									7	5.7968	0.0448592	0.040804	0.0390458	0.00331776
8	5.7092	0.027225	0.00128164	0.00354025										8	6.0086	9.604e-05	0.00020164	0.0237776
9	5.5442	0.0166926	0.0111303											9	5.9988	1.936e-05	0.0208514
10	5.6734	0.00056169												10	5.9944	0.0196
11	5.6497													11	5.8544
		mean	0.0250041	median	0.0166926											mean	0.0341057	median	0.0196
		stdev	0.029502													stdev	0.037318
		TTEST3	0.162758
		TTEST2	0.162605
		KS_less	0.7476
R command
KS test	ks.test(c(0.00913936000000003,0.01505529,0.000681210000000024,0.000466560000000012,0.00958441000000002,0.0182790400000001,0.01507984,0.0828288399999999,0.02515396,0.0332332899999999,0.0476548900000001,0.00483024999999995,0.00547599999999998,0.0374422500000001,0.0532686400000002,0.04769856,0.14699556,0.06461764,0.0772284099999999,0.0221414400000001,0.0208224900000001,0.000615039999999997,0.0001562…

## Sheet: 7
t	d	1	2	3	4	5	6	7	8	9	10			t	d	1	2	3	4	5	6	7	8	9	10
1	4.5833	0.033856	0.00162409	0.002025	0.034262	0.0187964	0.00558009	0.0203348	0.018496	0.0191269	0.0938197			1	4.3016	0.0619512	0.0263738	7.056e-05	0.0435557	0.0540098	0.00046225	0.0131102	0.00295936	0.0700132	0.030137
2	4.3993	0.0503105	0.019321	1.21e-06	0.00219961	0.0119465	0.00171396	0.002304	0.00208849	0.0149573				2	4.5505	0.00748225	0.0578403	0.209398	0.00027225	0.0731162	0.13206	0.0378303	0.263682	0.00567009
3	4.6236	0.00727609	0.0508052	0.0314708	0.013225	0.0334524	0.0310817	0.031898	0.120132					3	4.464	0.023716	0.137715	0.0049	0.0338192	0.0766736	0.011664	0.182329	0.00012544
4	4.5383	0.019628	0.00848241	0.00088209	0.00952576	0.008281	0.00870489	0.0682777						4	4.31	0.0471324	0.050176	0.00089401	0.0151044	0.002116	0.074529	0.027291
5	4.3982	0.002304	0.0121882	0.00180625	0.00241081	0.00219024	0.0146894							5	4.0929	0.194569	0.0350438	0.00887364	0.0692216	0.00312481	0.146153
6	4.4462	0.00389376	3.025e-05	1.21e-06	1.44e-06	0.0286286								6	4.534	0.0644652	0.12034	0.031684	0.247009	0.00345744
7	4.5086	0.00461041	0.00375769	0.00404496	0.0536386									7	4.2801	0.008649	0.00576081	0.0590976	0.038064
8	4.4407	4.356e-05	1.849e-05	0.0267977										8	4.1871	0.0285272	0.02253	0.0830016
9	4.4473	5.29e-06	0.0290021											9	4.356	0.101761	0.0142086
10	4.445	0.028224												10	4.037	0.192019
11	4.277													11	4.4752
		mean	0.0184395	median	0.00952576											mean	0.0591953	median	0.0350438
		stdev	0.0235155													stdev	0.0662706
		TTEST3	6.51427e-05
		TTEST2	4.39808e-05
		KS_less	1
R command
KS test	ks.test(c(0.0338560000000001,0.00162408999999995,0.00202500000000007,0.0342620100000001,0.0187964100000001,0.00558009,0.0203347600000002,0.018496,0.01912689,0.0938196900000001,0.0503104899999998,0.0193209999999998,1.21000000000022E-06,0.00219960999999999,0.01194649,0.00171395999999995,0.002304,0.00208849000000001,0.01495729,0.00727609000000003,0.0508051599999998,0.0314707599999998,0.0132249999999…

## Sheet: 8
t	d	1	2	3	4	5	6	7	8	9	10			t	d	1	2	3	4	5	6	7	8	9	10
1	4.2793	0.00097969	0.00041616	0.00209764	0.0242425	0.0164352	0.00068644	0.02605	0.00025281	0.00891136	0.020449			1	4.2507	0.00207025	0.0111936	0.0243672	0.012544	0.0538704	0.0826563	0.0275892	0.11758	0.0738209	0.009025
2	4.3106	0.00267289	0.00594441	0.034969	0.0254403	0.00330625	0.016926	0.00023716	0.0158005	0.0124769				2	4.2052	0.00363609	0.0122324	0.00442225	0.0348196	0.058564	0.0145444	0.0884468	0.0511664	0.00245025
3	4.2589	0.00064516	0.0183061	0.0116208	3.364e-05	0.0330512	0.00131769	0.005476	0.0266996					3	4.1449	0.00253009	3.844e-05	0.0159517	0.0330149	0.00363609	0.0562164	0.0275228	0.00011664
4	4.2335	0.012078	0.00678976	0.00038416	0.0429318	0.00380689	0.00236196	0.0356454						4	4.0946	0.00194481	0.005776	0.017266	0.0001	0.0348942	0.0133634	0.00373321
5	4.1236	0.00075625	0.0167703	0.100552	0.0294466	0.00375769	0.0892217							5	4.1387	0.014424	0.0308002	0.00292681	0.0533148	0.0255041	0.000289
6	4.1511	0.010404	0.0838682	0.0207648	0.00114244	0.0735494								6	4.0186	0.00306916	0.004356	0.0122766	0.00156816	0.0187964
7	4.2531	0.0351938	0.00177241	0.00465124	0.0286286									7	3.9632	0.014738	0.00306916	0.00024964	0.0370563
8	4.4407	0.0211702	0.0654336	0.00033856										8	4.0846	0.0312582	0.0111514	0.00505521
9	4.2952	0.0121661	0.0161544											9	3.9078	0.00506944	0.0614544
10	4.1849	0.0563588												10	3.979	0.0312229
11	4.4223													11	4.1557
		mean	0.0198463	median	0.0121661											mean	0.0230683	median	0.0133634
		stdev	0.0238337													stdev	0.0258216
		TTEST3	0.501894
		TTEST2	0.501884
		KS_less	0.9299
R command
KS test	ks.test(c(0.000979689999999993,0.000416160000000017,0.00209763999999999,0.0242424900000001,0.0164352400000001,0.000686440000000012,0.0260499599999999,0.000252810000000008,0.00891136000000005,0.0204489999999999,0.00267289000000003,0.00594440999999996,0.0349690000000001,0.0254402500000001,0.00330625000000001,0.0169260099999999,0.000237159999999989,0.01580049,0.01247689,0.000645159999999971,0.018306…

## Sheet: 9
t	d	1	2	3	4	5	6	7	8	9	10			t	d	1	2	3	4	5	6	7	8	9	10
1	3.7248	0.0384944	0.0206497	0.001089	0.0732785	0.032041	0.0244297	0.0151536	0.00573049	0.0154008	0.13286			1	3.1103	0.000361	0.070969	0.0343732	0.00944784	0.003364	0.0265364	6.724e-05	0.00446224	0.113974	0.0879122
2	3.921	0.00275625	0.0525326	0.00555025	0.140775	0.00159201	0.00534361	0.0145202	0.102592	0.314384				2	3.0913	0.0814532	0.0417794	0.00611524	0.005929	0.0207072	0.00073984	0.00228484	0.101506	0.0770062
3	3.8685	0.0312229	0.016129	0.104135	0.00015876	0.00042436	0.004624	0.0717168	0.258267					3	3.3767	0.006561	0.132205	0.0434306	0.184298	0.0666672	0.111022	0.364816	0.316856
4	3.6918	0.0922337	0.021316	0.0358345	0.0243672	0.0118157	0.00829921	0.109892						4	3.2957	0.0798628	0.0162308	0.121313	0.0313998	0.0636048	0.273529	0.232228
5	3.9955	0.20223	0.0130874	0.0217858	0.038025	0.155867	0.403479							5	3.0131	0.024087	0.00431649	0.0111092	0.00092416	0.0577922	0.0397205
6	3.5458	0.112426	0.0912644	0.0648721	0.00301401	0.0344102								6	3.1683	0.0487968	0.00248004	0.015575	0.156499	0.12567
7	3.8811	0.00110224	0.00649636	0.0786242	0.271233									7	2.9474	0.0292752	0.00923521	0.0305201	0.017849
8	3.8479	0.00224676	0.0611078	0.237754										8	3.1185	0.005625	0.119578	0.0928421
9	3.8005	0.03992	0.193776											9	3.0435	0.0733326	0.0527621
10	3.6007	0.0577922												10	2.7727	0.00168921
11	3.3603													11	2.8138
		mean	0.0705477	median	0.0344102											mean	0.0664126	median	0.0397205
		stdev	0.0885849													stdev	0.0798783
		TTEST3	0.799404
		TTEST2	0.799399
		KS_less	0.7476
R command
KS test	ks.test(c(0.0384944399999999,0.02064969,0.00108899999999999,0.0732784899999998,0.0320410000000001,0.02442969,0.01515361,0.00573048999999998,0.0154008100000001,0.13286025,0.00275624999999998,0.0525326399999998,0.00555025,0.14077504,0.00159200999999999,0.00534360999999996,0.01452025,0.10259209,0.31438449,0.03122289,0.0161289999999999,0.10413529,0.000158759999999999,0.000424359999999998,0.0046240000…

[truncated: 1 more sheets: 10]
