# Supplementary material for: Evidence That Ion-Based Signaling Initiating at the Cell Surface Can Potentially Influence Chromatin Dynamics and Chromatin-Bound Proteins in the Nucleus
Source: Front Plant Sci. 2019 Oct 17;10:1267. doi: 10.3389/fpls.2019.01267 (PMC6811650; doi:10.3389/fpls.2019.01267)
Supplement: Supplementary file 26 [file Table_14.xlsx]

## Sheet: Description
Each sheet corresponds to one nucleus
columns B/P, rows 2~12. Original allelic distance (d) from Table 2
columns C~L & Q~Z, rows 2~12. Δd-square of different time intervals
rows 14&15. mean, standard deviation, and median of each dataset
rows 17~19. T-TEST p-value, assuming the same variance and different variance, and one-sided KS test p-value
row 22. The R command of the one-sided KS test.
Table 14_KS_Data Sheet 6C

## Sheet: 1
t	d	1	2	3	4	5	6	7	8	9	10			t	d	1	2	3	4	5	6	7	8	9	10
1	5.5503	0.0432224	0.0761208	0.00413449	0.00083521	0.248702	0.189922	0.184642	0.51495	0.46526	0.694722			1	4.6086	0.00727609	0.147226	0.00044944	0.00037249	0.248403	0.118267	0.11189	0.326955	0.194569	0.130899
2	5.3424	0.004624	0.020621	0.032041	0.0845646	0.0519384	0.0491952	0.259794	0.224866	0.391375				2	4.5233	0.0890426	0.0113423	0.0109412	0.170652	0.066874	0.0621006	0.236682	0.126594	0.0764522
3	5.2744	0.0447746	0.061009	0.0496398	0.025568	0.0236544	0.195099	0.164998	0.310918					3	4.2249	0.163944	0.162409	0.0131561	0.00158404	0.00242064	0.0353816	0.00329476	0.00047961
4	5.486	0.00125316	0.188703	0.138012	0.133517	0.426801	0.381677	0.591669						4	4.6298	3.61e-06	0.269984	0.133298	0.126522	0.351649	0.213721	0.146689
5	5.5214	0.220712	0.165568	0.160641	0.474308	0.42667	0.647381							5	4.6279	0.268013	0.131914	0.125174	0.349399	0.211968	0.145237
6	5.0516	0.00395641	0.004761	0.0479172	0.0336356	0.112091								6	4.1102	0.0238703	0.0268632	0.00538756	0.00328329	0.0186596
7	5.1145	3.721e-05	0.0794112	0.0606637	0.158165									7	4.2647	8.836e-05	0.0519384	0.00944784	0.00032041
8	5.1206	0.0828864	0.0637058	0.163054										8	4.2741	0.0563113	0.0113636	0.00074529
9	4.8327	0.00126025	0.0134328											9	4.0368	0.0170825	0.0441
10	4.8682	0.022922												10	4.1675	0.00628849
11	4.7168													11	4.2468
		mean	0.167673	median	0.0845646											mean	0.0957997	median	0.0621006
		stdev	0.179986													stdev	0.0996218
		TTEST3	0.0120123
		TTEST2	0.0116145
		KS_less	0.07294
R command
KS test	ks.test(c(0.0432224100000002,0.07612081,0.00413449000000003,0.000835210000000009,0.24870169,0.18992164,0.18464209,0.51494976,0.46526041,0.69472225,0.00462399999999995,0.02062096,0.0320410000000001,0.08456464,0.05193841,0.04919524,0.25979409,0.22486564,0.391375359999999,0.0447745599999999,0.0610089999999999,0.0496398400000002,0.0255680100000001,0.0236544400000001,0.19509889,0.16499844,0.31091776,0…

## Sheet: 2
t	d	1	2	3	4	5	6	7	8	9	10			t	d	1	2	3	4	5	6	7	8	9	10
1	5.2366	0.00622521	0.00087616	0.005329	0.00923521	0.00432964	0.00996004	0.0290702	0.0350438	0.00247009	0.00182329			1	5.3213	4.41e-06	0.041616	0.128881	0.0208225	0.108044	0.0390062	0.0270932	0.0181172	0.0242736	0.103877
2	5.3155	0.0117723	3.481e-05	0.030625	0.00017161	0.00043681	0.00839056	0.0117289	0.016538	0.00131044				2	5.3234	0.0407636	0.127378	0.0202208	0.106668	0.0381812	0.0264062	0.0175562	0.0236237	0.102528
3	5.207	0.0105268	0.00442225	0.00910116	0.0167444	0.04004	0.0470022	0.00040401	0.00522729					3	5.5253	0.024025	0.00356409	0.0155501	4.225e-05	0.00155236	0.00481636	0.00232324	0.0139949
4	5.3096	0.0285948	5.184e-05	0.00071824	0.00950625	0.0130416	0.0150553	0.00091809						4	5.6803	0.0460961	0.00091809	0.0260823	0.0377914	0.0503554	0.0412902	0.00134689
5	5.1405	0.0262116	0.0383768	0.0710756	0.0802589	0.00215296	0.0192654							5	5.4656	0.0340034	0.00283024	0.00041209	9.409e-05	0.00013225	0.031684
6	5.3024	0.001156	0.0109621	0.014738	0.0133402	0.00053361								6	5.65	0.0172134	0.0269288	0.0376748	0.0298944	4.096e-05
7	5.3364	0.00499849	0.00763876	0.0223503	0.00326041									7	5.5188	0.00108241	0.00395641	0.00173889	0.015575
8	5.4071	0.00027889	0.048488	0.0163328										8	5.4859	0.0009	7.744e-05	0.0248693
9	5.4238	0.0561216	0.0208802											9	5.4559	0.00044944	0.0352313
10	5.1869	0.00853776												10	5.4771	0.0277223
11	5.2793													11	5.6436
		mean	0.0155215	median	0.00950625											mean	0.0286785	median	0.0236237
		stdev	0.0179487													stdev	0.0331152
		TTEST3	0.0120532
		TTEST2	0.0116322
		KS_less	0.7476
R command
KS test	ks.test(c(0.00622520999999999,0.000876160000000017,0.00532899999999993,0.00923520999999997,0.00432963999999992,0.00996004000000002,0.0290702499999999,0.0350438399999999,0.00247009000000005,0.00182329,0.0117722500000001,3.48100000000054E-05,0.0306249999999999,0.000171610000000015,0.000436810000000006,0.00839055999999994,0.01172889,0.0165379600000001,0.00131044,0.01052676,0.00442224999999994,0.0091…

## Sheet: 3
t	d	1	2	3	4	5	6	7	8	9	10			t	d	1	2	3	4	5	6	7	8	9	10
1	5.6774	0.001225	0.00023104	0.00352836	0.00848241	0.001936	0.00948676	0.0532225	0.0638068	0.0472193	0.044016			1	5.7077	0.00229441	0.00190096	0.00537289	0.038025	0.0287642	0.0314708	0.138682	0.040804	0.091204	0.0297563
2	5.7124	0.00039204	0.00891136	0.0161544	8.1e-05	0.00389376	0.0382985	0.0473498	0.0332333	0.030555				2	5.7556	0.00837225	0.0146894	0.0590004	0.0473063	0.0507601	0.176652	0.06245	0.12243	0.0485762
3	5.6926	0.00556516	0.0115133	0.00082944	0.00675684	0.0464403	0.0563588	0.0408444	0.0378692					3	5.6641	0.00088209	0.022922	0.015876	0.0179024	0.108109	0.0250906	0.0667706	0.0166152
4	5.618	0.00106929	0.0106916	0.0245862	0.084158	0.097344	0.0765629	0.0724686						4	5.6344	0.0148109	0.00927369	0.0108368	0.0894608	0.0165637	0.0523037	0.00984064
5	5.5853	0.0185232	0.0359102	0.1042	0.118818	0.0957284	0.0911436							5	5.5127	0.00064516	0.00030976	0.0314708	4.9e-05	0.011449	0.00050625
6	5.7214	0.00285156	0.0348569	0.043514	0.0300329	0.0274896								6	5.5381	6.084e-05	0.0411278	0.00104976	0.0175298	8.41e-06
7	5.7748	0.0177689	0.024087	0.014376	0.0126338									7	5.5303	0.038025	0.00060516	0.0155252	2.401e-05
8	5.9081	0.00047961	0.00017956	0.00043681										8	5.3353	0.0290362	0.00495616	0.03996
9	5.93	0.00124609	0.00183184											9	5.5057	0.01	0.00087025
10	5.8947	5.625e-05												10	5.4057	0.0167702
11	5.8872													11	5.5352
		mean	0.0302045	median	0.0185232											mean	0.0315591	median	0.0167702
		stdev	0.0314308													stdev	0.0374164
		TTEST3	0.83898
		TTEST2	0.838968
		KS_less	0.7476
R command
KS test	ks.test(c(0.00122500000000001,0.000231040000000003,0.00352835999999991,0.00848240999999989,0.00193600000000004,0.00948676000000007,0.0532224900000003,0.0638067600000001,0.0472192900000003,0.0440160400000002,0.000392040000000002,0.00891135999999988,0.0161544099999999,8.10000000000061E-05,0.00389376000000003,0.0382984900000002,0.04734976,0.0332332900000002,0.0305550400000001,0.0055651599999999,0.01…

## Sheet: 4
t	d	1	2	3	4	5	6	7	8	9	10			t	d	1	2	3	4	5	6	7	8	9	10
1	6.5732	0.0248693	0.00295936	0.0183061	0.00110224	0.030276	0.0359482	0.080429	0.0385337	9.216e-05	0.0211412			1	6.0454	0.00842724	0.02253	0.020736	0.0111936	0.00485809	0.00321489	0.0281568	0.136826	0.00183184	0.0438903
2	6.4155	0.0106709	0.00050176	0.0155003	0.00026569	0.00101761	0.0158508	0.00148996	0.0279893	0.00015129				2	6.1372	0.00339889	0.00272484	0.000196	0.00048841	0.00123201	0.005776	0.0773396	0.0181172	0.0138533
3	6.5188	0.00654481	0.00044944	0.0143042	0.018279	0.0525326	0.0201356	0.004096	0.008281					3	6.1955	3.721e-05	0.00196249	0.00646416	0.00872356	0.00031329	0.048312	0.0372104	0.00352836
4	6.4379	0.0104244	0.00149769	0.00294849	0.0219929	0.003721	0.020996	0.00010201						4	6.1894	0.00145924	0.00552049	0.00762129	0.00056644	0.0510308	0.0348942	0.00429025
5	6.54	0.0198246	0.024461	0.0627002	0.0266016	0.00183184	0.0125888							5	6.1512	0.00130321	0.00241081	0.003844	0.0697488	0.022082	0.0107537
6	6.3992	0.00024336	0.0120122	0.00049729	0.033709	0.00081796								6	6.1151	0.000169	0.00962361	0.09012	0.0126562	0.019544
7	6.3836	0.008836	4.489e-05	0.0396806	0.00195364									7	6.1021	0.0123432	0.0980942	0.00990025	0.0233478
8	6.2896	0.00762129	0.0859662	0.0190992										8	6.2132	0.0408444	0.0443524	0.00173889
9	6.3769	0.0423948	0.00259081											9	6.4153	0.170321	0.0257282
10	6.5828	0.024025												10	6.0026	0.0636553
11	6.4278													11	6.2549
		mean	0.0171073	median	0.0120122											mean	0.0245328	median	0.00990025
		stdev	0.0193925													stdev	0.0346084
		TTEST3	0.172606
		TTEST2	0.171833
		KS_less	0.7476
R command
KS test	ks.test(c(0.0248692900000001,0.00295936000000002,0.01830609,0.00110223999999999,0.0302759999999998,0.0359481599999998,0.0804289599999999,0.03853369,9.21599999999968E-05,0.0211411599999999,0.01067089,0.000501760000000009,0.0155002500000001,0.000265689999999978,0.00101760999999996,0.0158508099999999,0.00148995999999998,0.02798929,0.000151290000000016,0.00654480999999996,0.000449440000000014,0.01430…

## Sheet: 5
t	d	1	2	3	4	5	6	7	8	9	10			t	d	1	2	3	4	5	6	7	8	9	10
1	7.0529	0.00497025	0.015977	0.00605284	0.001444	0.00216225	0.0523037	0.008281	0.00257049	0.000256	0.055178			1	7.3	0.069485	0.0830016	0.009604	0.00289444	0.120895	0.00861184	0.0792986	0.00458329	0.00622521	0.165649
2	6.9824	0.00312481	5.329e-05	0.00105625	0.000576	0.0250272	0.00042025	0.00039204	0.00748225	0.0270274				2	7.0364	0.00060025	0.0274234	0.044016	0.00707281	0.127021	0.000324	0.0383768	0.0341141	0.0205636
3	6.9265	0.00236196	0.00781456	0.00638401	0.0104653	0.00125316	0.00573049	0.0202778	0.0117723					3	7.0119	0.036138	0.0548965	0.00355216	0.145085	4.225e-05	0.0485762	0.0437646	0.0141372
4	6.9751	0.00158404	0.00097969	0.0227708	0.00017424	0.00073441	0.00879844	0.0246804						4	7.202	0.00195364	0.0623501	0.0364046	0.033709	0.00091809	0.00036481	0.095481
5	7.0149	7.225e-05	0.0363665	0.002809	0.00016129	0.002916	0.0387696							5	7.2462	0.0863772	0.0214916	0.0518928	0.00019321	0.00063001	0.12475
6	7.0064	0.0331968	0.00198025	1.764e-05	0.00390625	0.0354946								6	6.9523	0.19404	0.00436921	0.0784	0.0722534	0.00351649
7	6.8242	0.0189613	0.031684	0.0598781	3.844e-05									7	7.3928	0.140175	0.0257602	0.0294809	0.2498
8	6.9619	0.00162409	0.011449	0.0207072										8	7.0184	0.0457532	0.0410873	0.0157252
9	7.0022	0.00444889	0.0339296											9	7.2323	0.00012544	0.115124
10	7.0689	0.0629508												10	7.2211	0.10765
11	6.818													11	6.893
		mean	0.0134818	median	0.00573049											mean	0.0515587	median	0.036138
		stdev	0.0167793													stdev	0.0554374
		TTEST3	8.88368e-06
		TTEST2	4.51533e-06
		KS_less	1
R command
KS test	ks.test(c(0.00497025,0.0159769600000001,0.00605283999999998,0.00144400000000002,0.00216225,0.05230369,0.00828100000000003,0.00257049,0.000256,0.0551780100000003,0.00312481000000003,0.000053289999999998,0.00105624999999998,0.000576000000000001,0.02502724,0.000420250000000008,0.000392040000000002,0.00748225,0.0270273600000002,0.00236196000000004,0.00781456000000001,0.00638401000000005,0.01046528999…

## Sheet: 6
t	d	1	2	3	4	5	6	7	8	9	10			t	d	1	2	3	4	5	6	7	8	9	10
1	5.8865	0.00241081	2.56e-06	0.00470596	0.0152276	0.0376748	0.029241	0.0064	0.00687241	0.00018496	0.00106276			1	5.75	0.0212868	0.00376996	0.00426409	1.21e-06	0.00416025	0.032472	0.012905	0.0411684	0.00017424	0.00086436
2	5.8374	0.00257049	0.00038025	0.00552049	0.021025	0.0148596	0.00095481	0.00114244	0.00393129	0.00667489				2	5.8959	0.00714025	0.00649636	0.020967	0.00662596	0.00117649	0.00104329	0.003249	0.0253128	0.0135723
3	5.8881	0.00492804	0.015625	0.0382985	0.0297908	0.00665856	0.00714025	0.000144	0.000961					3	5.8114	1.521e-05	0.00363609	9.61e-06	0.0141134	0.00272484	0.0200222	0.00556516	0.001024
4	5.8179	0.00300304	0.0157502	0.0104858	0.00012996	0.00020449	0.00675684	0.0102414						4	5.8153	0.00412164	6.4e-07	0.013202	0.00233289	0.0189338	0.00616225	0.00128881
5	5.7631	0.00499849	0.00226576	0.00188356	0.00164025	0.018769	0.024336							5	5.7511	0.00401956	0.0320768	0.0126562	0.0407232	0.00020449	0.00080089
6	5.6924	0.00053361	0.0130188	0.0123654	0.0431393	0.0513929								6	5.8145	0.0133865	0.00241081	0.0191546	0.00603729	0.00123201
7	5.7155	0.008281	0.00776161	0.0340772	0.041453									7	5.9302	0.00443556	0.00051529	0.0374036	0.0227406
8	5.8065	8.41e-06	0.00876096	0.0126788										8	5.8636	0.00797449	0.0160782	0.00708964
9	5.8036	0.00931225	0.0133402											9	5.9529	0.0466992	0.0301022
10	5.9001	0.000361												10	5.7368	0.00181476
11	5.9191													11	5.7794
		mean	0.011297	median	0.00675684											mean	0.0110429	median	0.00603729
		stdev	0.0127349													stdev	0.0122308
		TTEST3	0.915955
		TTEST2	0.915955
		KS_less	0.5197
R command
KS test	ks.test(c(0.00241081000000001,2.55999999999944E-06,0.00470596,0.01522756,0.0376748099999999,0.0292410000000001,0.00640000000000001,0.00687240999999992,0.000184960000000008,0.00106276000000003,0.00257049,0.000380249999999994,0.00552049,0.0210249999999999,0.01485961,0.000954809999999996,0.00114243999999996,0.00393129000000005,0.00667489000000009,0.00492803999999997,0.015625,0.0382984899999998,0.029…

## Sheet: 7
t	d	1	2	3	4	5	6	7	8	9	10			t	d	1	2	3	4	5	6	7	8	9	10
1	1.3149	0.00412164	0.070969	0.00521284	0.0009	0.0376748	0.0768953	0.00304704	5.929e-05	0.00079524	0.008649			1	1.3929	0.0456677	0.00013225	0.042107	5.29e-06	0.00597529	0.00187489	0.0946793	0.0124546	0.00857476	0.001936
2	1.2507	0.109296	6.4e-05	0.00887364	0.016874	0.0454116	0.0142564	0.00516961	0.001296	0.00082944				2	1.1792	0.050715	0.175477	0.04469	0.018605	0.0290362	0.008836	0.0104244	0.0146652	0.0287981
3	1.5813	0.11465	0.055885	0.21206	0.29561	0.0446054	0.0669257	0.0867892	0.129168					3	1.4044	0.0375197	0.00019044	0.00788544	0.00300304	0.101889	0.0151536	0.0108368	0.00308025
4	1.2427	0.0104448	0.0148596	0.042066	0.0162308	0.00638401	0.001936	0.00043264						4	1.5981	0.0430563	0.0798062	0.0617523	0.263066	0.100362	0.0886848	0.0621006
5	1.3449	0.0502208	0.0944333	0.00063504	0.00049729	0.00338724	0.015129							5	1.3906	0.005625	0.001681	0.0932692	0.0119465	0.00815409	0.00173889
6	1.1208	0.00692224	0.0621505	0.0407232	0.0275228	0.0102212								6	1.3156	0.001156	0.0530842	0.00117649	0.00023409	0.00110889
7	1.0376	0.110556	0.081225	0.0620508	0.0339665									7	1.3496	0.0699074	0.00466489	0.00243049	4.9e-07
8	1.3701	0.00225625	0.00695556	0.0219632										8	1.0852	0.0384552	0.046268	0.0695377
9	1.3226	0.00128881	0.0101405											9	1.2813	0.000361	0.00456976
10	1.2867	0.00419904												10	1.3003	0.00236196
11	1.2219													11	1.3489
		mean	0.0391798	median	0.0148596											mean	0.0343777	median	0.0119465
		stdev	0.0551005													stdev	0.0479187
		TTEST3	0.629916
		TTEST2	0.629897
		KS_less	0.7476
R command
KS test	ks.test(c(0.00412164,0.07096896,0.00521284000000001,0.000900000000000002,0.03767481,0.0768952899999999,0.00304704000000002,5.92900000000006E-05,0.00079524,0.008649,0.10929636,6.40000000000001E-05,0.00887364000000001,0.01687401,0.0454116099999999,0.01425636,0.00516961000000001,0.001296,0.000829439999999996,0.11464996,0.05588496,0.21206025,0.29560969,0.0446054399999999,0.06692569,0.08678916,0.12916…

## Sheet: 8
t	d	1	2	3	4	5	6	7	8	9	10			t	d	1	2	3	4	5	6	7	8	9	10
1	4.4896	0.00071824	0.172474	0.0211121	0.0125216	0.00110889	0.020449	0.0531303	0.00120409	0.00165649	0.0170303			1	4.01411	0.000316484	0.0271623	0.00161684	0.0446097	0.000416568	0.0632472	0.00779866	0.00294958	0.0344882	0.00178844
2	4.5164	0.195452	0.0296184	0.0192377	0.00361201	0.028832	0.0662033	0.00378225	0.00019321	0.0247433				2	4.0319	0.0333428	0.003364	0.052441	0.00145924	0.0546157	0.0112572	0.00519841	0.0414123	0.00060025
3	4.0743	0.0729	0.0920516	0.145924	0.0741473	0.034151	0.144856	0.207936	0.081111					3	3.8493	0.0155252	0.00215296	0.0208514	0.173306	0.00585225	0.0122103	0.00043681	0.0428904
4	4.3443	0.00111556	0.012544	5.29e-06	0.00725904	0.0122324	0.034596	0.00021904						4	3.9739	0.029241	0.00039204	0.0850889	0.00231361	0.00019881	0.0211703	0.00680625
5	4.3777	0.00617796	0.00096721	0.014066	0.00595984	0.0232868	0.00034596							5	3.8029	0.0364046	0.214091	0.0151044	0.0246176	0.00065025	0.0642622
6	4.4563	0.0120341	0.0388878	1.96e-06	0.005476	0.00944784								6	3.9937	0.0739296	0.00461041	0.00114921	0.0273241	0.00393129
7	4.3466	0.00765625	0.0117289	0.0337457	0.00015625									7	4.2656	0.115464	0.0935136	0.191144	0.0437646
8	4.2591	0.0383376	0.0735494	0.01										8	3.9258	0.001156	0.00948676	0.0170564
9	4.4549	0.00568516	0.00917764											9	3.9598	0.017266	0.00933156
10	4.5303	0.0293094												10	3.8284	0.051984
11	4.3591													11	4.0564
		mean	0.0350932	median	0.012544											mean	0.0331411	median	0.0155252
		stdev	0.049989													stdev	0.0467135
		TTEST3	0.834328
		TTEST2	0.834327
		KS_less	0.6347
R command
KS test	ks.test(c(0.000718239999999985,0.17247409,0.0211120900000002,0.0125216100000001,0.00110889000000004,0.0204490000000002,0.0531302500000001,0.00120409,0.00165649000000001,0.0170302500000001,0.19545241,0.0296184100000001,0.01923769,0.00361201000000003,0.0288320400000001,0.0662032899999999,0.00378224999999996,0.000193210000000013,0.0247432900000001,0.0728999999999998,0.0920515599999999,0.145924,0.074…

## Sheet: 9
t	d	1	2	3	4	5	6	7	8	9	10			t	d	1	2	3	4	5	6	7	8	9	10
1	4.5837	0.0781762	0.00036481	0.00168921	0.00835396	0.0517108	0.005329	0.177409	0.104381	0.17289	0.11868			1	5.0974	0.0565964	0.00483025	0.0446477	0.0131561	0.0344845	0.10857	0.00190969	0.001089	0.0386123	0.00245025
2	4.3041	0.0678603	0.0568823	0.137641	0.257049	0.124327	0.491121	0.363223	0.483581	0.389501				2	5.3353	0.0944948	0.00070756	0.124327	0.00272484	0.321943	0.0792986	0.041984	0.188703	0.0354946
3	4.5646	0.000484	0.0122102	0.0607622	0.00848241	0.193864	0.117087	0.189138	0.132205					3	5.0279	0.0788486	0.00204304	0.065127	0.0676	0.00066564	0.0105063	0.016129	0.014161
4	4.5426	0.0175562	0.0720922	0.0130188	0.213721	0.132627	0.208758	0.148687						4	5.3087	0.106276	0.00065536	0.292465	0.065025	0.0317909	0.166301	0.0261792
5	4.6751	0.018496	0.00033856	0.108768	0.0536756	0.105235	0.0640596							5	4.9827	0.0902402	0.046139	0.005041	0.0218153	0.00669124	0.0269616
6	4.8111	0.0238394	0.0375584	0.00915466	0.0354946	0.0137124								6	5.2831	0.265431	0.0526244	0.0233173	0.146077	0.0185504
7	4.6567	0.121243	0.06254	0.117512	0.0737123									7	4.7679	0.0816816	0.131406	0.017689	0.143641
8	5.0049	0.00962753	2.916e-05	0.00588289										8	5.0537	0.00588289	0.0233478	0.00868624
9	4.90678	0.008597	0.000458816											9	5.1304	0.0526702	0.00027225
10	4.9995	0.00508369												10	4.9009	0.060516
11	4.9282													11	5.1469
		mean	0.0997433	median	0.0640596											mean	0.0612451	median	0.0354946
		stdev	0.115205													stdev	0.0728031
		TTEST3	0.0407197
		TTEST2	0.0402792
		KS_less	0.07294
R command
KS test	ks.test(c(0.0781761600000002,0.000364809999999996,0.00168921000000001,0.00835395999999987,0.0517107599999997,0.00532899999999993,0.17740944,0.1043806864,0.17288964,0.11868025,0.0678602500000002,0.0568822500000001,0.137641,0.257049,0.12432676,0.49112064,0.3632231824,0.48358116,0.38950081,0.000484000000000011,0.0122102499999998,0.0607622499999996,0.00848240999999989,0.19386409,0.1170871524,0.189138…

[truncated: 1 more sheets: 10]
