# Supplementary material for: Evidence That Ion-Based Signaling Initiating at the Cell Surface Can Potentially Influence Chromatin Dynamics and Chromatin-Bound Proteins in the Nucleus
Source: Front Plant Sci. 2019 Oct 17;10:1267. doi: 10.3389/fpls.2019.01267 (PMC6811650; doi:10.3389/fpls.2019.01267)
Supplement: Supplementary file 27 [file Table_15.xlsx]

## Sheet: 1
	timepoint	d	delta d	delta d^2		delta d	delta d^2	delta d	delta d^2	delta d	delta d^2	delta d	delta d^2	delta d	delta d^2	delta d	delta d^2	delta d	delta d^2	delta d	delta d^2	delta d	delta d^2
	0					t.o.v. C4		tov C5		tov C6		tov C7		tov C8		tov C9		tov C10		tov C11		tov C12
	1		0	0		0	0	0	0	0	0	0	0	0	0	0	0	0	0	0	0	0	0
	2		0	0		0	0	0	0	0	0	0	0	0	0	0	0	0	0	0	0
	3		0	0		0	0	0	0	0	0	0	0	0	0	0	0	0	0
	4		0	0		0	0	0	0	0	0	0	0	0	0	0	0
	5		0	0		0	0	0	0	0	0	0	0	0	0
	6		0	0		0	0	0	0	0	0	0	0
	7		0	0		0	0	0	0	0	0
	8		0	0		0	0	0	0
	9		0	0		0	0
	10		0	0
	timepoint	delta d^2	delta d^2	delta d^2	delta d^2	delta d^2	delta d^2	delta d^2	delta d^2	delta d^2	delta d^2	average
	0
	1	0	0	0	0	0	0	0	0	0	0	0
	2	0	0	0	0	0	0	0	0	0		0
	3	0	0	0	0	0	0	0	0			0
	4	0	0	0	0	0	0	0				0
	5	0	0	0	0	0	0					0
	6	0	0	0	0	0						0
	7	0	0	0	0							0
	8	0	0	0								0
	9	0	0									0
	10	0										0
	timepoint	average
	0
	1	0
	2	0
	3	0
	4	0
	5	0
	6	0
	7	0
	8	0
	9	0
	10	0
	Table15_Chromatin dynamics analyses file

## Sheet: 2
	timepoint	d	delta d	delta d^2		delta d	delta d^2	delta d	delta d^2	delta d	delta d^2	delta d	delta d^2	delta d	delta d^2	delta d	delta d^2	delta d	delta d^2	delta d	delta d^2	delta d	delta d^2
	0					t.o.v. C4		tov C5		tov C6		tov C7		tov C8		tov C9		tov C10		tov C11		tov C12
	1		0	0		0	0	0	0	0	0	0	0	0	0	0	0	0	0	0	0	0	0
	2		0	0		0	0	0	0	0	0	0	0	0	0	0	0	0	0	0	0
	3		0	0		0	0	0	0	0	0	0	0	0	0	0	0	0	0
	4		0	0		0	0	0	0	0	0	0	0	0	0	0	0
	5		0	0		0	0	0	0	0	0	0	0	0	0
	6		0	0		0	0	0	0	0	0	0	0
	7		0	0		0	0	0	0	0	0
	8		0	0		0	0	0	0
	9		0	0		0	0
	10		0	0
	timepoint	delta d^2	delta d^2	delta d^2	delta d^2	delta d^2	delta d^2	delta d^2	delta d^2	delta d^2	delta d^2	average
	0
	1	0	0	0	0	0	0	0	0	0	0	0
	2	0	0	0	0	0	0	0	0	0		0
	3	0	0	0	0	0	0	0	0			0
	4	0	0	0	0	0	0	0				0
	5	0	0	0	0	0	0					0
	6	0	0	0	0	0						0
	7	0	0	0	0							0
	8	0	0	0								0
	9	0	0									0
	10	0										0
	timepoint	average
	0
	1	0
	2	0
	3	0
	4	0
	5	0
	6	0
	7	0
	8	0
	9	0
	10	0

## Sheet: 3
	timepoint	d	delta d	delta d^2		delta d	delta d^2	delta d	delta d^2	delta d	delta d^2	delta d	delta d^2	delta d	delta d^2	delta d	delta d^2	delta d	delta d^2	delta d	delta d^2	delta d	delta d^2
	0					t.o.v. C4		tov C5		tov C6		tov C7		tov C8		tov C9		tov C10		tov C11		tov C12
	1		0	0		0	0	0	0	0	0	0	0	0	0	0	0	0	0	0	0	0	0
	2		0	0		0	0	0	0	0	0	0	0	0	0	0	0	0	0	0	0
	3		0	0		0	0	0	0	0	0	0	0	0	0	0	0	0	0
	4		0	0		0	0	0	0	0	0	0	0	0	0	0	0
	5		0	0		0	0	0	0	0	0	0	0	0	0
	6		0	0		0	0	0	0	0	0	0	0
	7		0	0		0	0	0	0	0	0
	8		0	0		0	0	0	0
	9		0	0		0	0
	10		0	0
	timepoint	delta d^2	delta d^2	delta d^2	delta d^2	delta d^2	delta d^2	delta d^2	delta d^2	delta d^2	delta d^2	average
	0
	1	0	0	0	0	0	0	0	0	0	0	0
	2	0	0	0	0	0	0	0	0	0		0
	3	0	0	0	0	0	0	0	0			0
	4	0	0	0	0	0	0	0				0
	5	0	0	0	0	0	0					0
	6	0	0	0	0	0						0
	7	0	0	0	0							0
	8	0	0	0								0
	9	0	0									0
	10	0										0
	timepoint	average
	0
	1	0
	2	0
	3	0
	4	0
	5	0
	6	0
	7	0
	8	0
	9	0
	10	0

## Sheet: 4
	timepoint	d	delta d	delta d^2		delta d	delta d^2	delta d	delta d^2	delta d	delta d^2	delta d	delta d^2	delta d	delta d^2	delta d	delta d^2	delta d	delta d^2	delta d	delta d^2	delta d	delta d^2
	0					t.o.v. C4		tov C5		tov C6		tov C7		tov C8		tov C9		tov C10		tov C11		tov C12
	1		0	0		0	0	0	0	0	0	0	0	0	0	0	0	0	0	0	0	0	0
	2		0	0		0	0	0	0	0	0	0	0	0	0	0	0	0	0	0	0
	3		0	0		0	0	0	0	0	0	0	0	0	0	0	0	0	0
	4		0	0		0	0	0	0	0	0	0	0	0	0	0	0
	5		0	0		0	0	0	0	0	0	0	0	0	0
	6		0	0		0	0	0	0	0	0	0	0
	7		0	0		0	0	0	0	0	0
	8		0	0		0	0	0	0
	9		0	0		0	0
	10		0	0
	timepoint	delta d^2	delta d^2	delta d^2	delta d^2	delta d^2	delta d^2	delta d^2	delta d^2	delta d^2	delta d^2	average
	0
	1	0	0	0	0	0	0	0	0	0	0	0
	2	0	0	0	0	0	0	0	0	0		0
	3	0	0	0	0	0	0	0	0			0
	4	0	0	0	0	0	0	0				0
	5	0	0	0	0	0	0					0
	6	0	0	0	0	0						0
	7	0	0	0	0							0
	8	0	0	0								0
	9	0	0									0
	10	0										0
	timepoint	average
	0
	1	0
	2	0
	3	0
	4	0
	5	0
	6	0
	7	0
	8	0
	9	0
	10	0

## Sheet: 5
	timepoint	d	delta d	delta d^2		delta d	delta d^2	delta d	delta d^2	delta d	delta d^2	delta d	delta d^2	delta d	delta d^2	delta d	delta d^2	delta d	delta d^2	delta d	delta d^2	delta d	delta d^2
	0					t.o.v. C4		tov C5		tov C6		tov C7		tov C8		tov C9		tov C10		tov C11		tov C12
	1		0	0		0	0	0	0	0	0	0	0	0	0	0	0	0	0	0	0	0	0
	2		0	0		0	0	0	0	0	0	0	0	0	0	0	0	0	0	0	0
	3		0	0		0	0	0	0	0	0	0	0	0	0	0	0	0	0
	4		0	0		0	0	0	0	0	0	0	0	0	0	0	0
	5		0	0		0	0	0	0	0	0	0	0	0	0
	6		0	0		0	0	0	0	0	0	0	0
	7		0	0		0	0	0	0	0	0
	8		0	0		0	0	0	0
	9		0	0		0	0
	10		0	0
	timepoint	delta d^2	delta d^2	delta d^2	delta d^2	delta d^2	delta d^2	delta d^2	delta d^2	delta d^2	delta d^2	average
	0
	1	0	0	0	0	0	0	0	0	0	0	0
	2	0	0	0	0	0	0	0	0	0		0
	3	0	0	0	0	0	0	0	0			0
	4	0	0	0	0	0	0	0				0
	5	0	0	0	0	0	0					0
	6	0	0	0	0	0						0
	7	0	0	0	0							0
	8	0	0	0								0
	9	0	0									0
	10	0										0
	timepoint	average
	0
	1	0
	2	0
	3	0
	4	0
	5	0
	6	0
	7	0
	8	0
	9	0
	10	0

## Sheet: 6
	timepoint	d	delta d	delta d^2		delta d	delta d^2	delta d	delta d^2	delta d	delta d^2	delta d	delta d^2	delta d	delta d^2	delta d	delta d^2	delta d	delta d^2	delta d	delta d^2	delta d	delta d^2
	0					t.o.v. C4		tov C5		tov C6		tov C7		tov C8		tov C9		tov C10		tov C11		tov C12
	1		0	0		0	0	0	0	0	0	0	0	0	0	0	0	0	0	0	0	0	0
	2		0	0		0	0	0	0	0	0	0	0	0	0	0	0	0	0	0	0
	3		0	0		0	0	0	0	0	0	0	0	0	0	0	0	0	0
	4		0	0		0	0	0	0	0	0	0	0	0	0	0	0
	5		0	0		0	0	0	0	0	0	0	0	0	0
	6		0	0		0	0	0	0	0	0	0	0
	7		0	0		0	0	0	0	0	0
	8		0	0		0	0	0	0
	9		0	0		0	0
	10		0	0
	timepoint	delta d^2	delta d^2	delta d^2	delta d^2	delta d^2	delta d^2	delta d^2	delta d^2	delta d^2	delta d^2	average
	0
	1	0	0	0	0	0	0	0	0	0	0	0
	2	0	0	0	0	0	0	0	0	0		0
	3	0	0	0	0	0	0	0	0			0
	4	0	0	0	0	0	0	0				0
	5	0	0	0	0	0	0					0
	6	0	0	0	0	0						0
	7	0	0	0	0							0
	8	0	0	0								0
	9	0	0									0
	10	0										0
	timepoint	average
	0
	1	0
	2	0
	3	0
	4	0
	5	0
	6	0
	7	0
	8	0
	9	0
	10	0

## Sheet: 7
	timepoint	d	delta d	delta d^2		delta d	delta d^2	delta d	delta d^2	delta d	delta d^2	delta d	delta d^2	delta d	delta d^2	delta d	delta d^2	delta d	delta d^2	delta d	delta d^2	delta d	delta d^2
	0					t.o.v. C4		tov C5		tov C6		tov C7		tov C8		tov C9		tov C10		tov C11		tov C12
	1		0	0		0	0	0	0	0	0	0	0	0	0	0	0	0	0	0	0	0	0
	2		0	0		0	0	0	0	0	0	0	0	0	0	0	0	0	0	0	0
	3		0	0		0	0	0	0	0	0	0	0	0	0	0	0	0	0
	4		0	0		0	0	0	0	0	0	0	0	0	0	0	0
	5		0	0		0	0	0	0	0	0	0	0	0	0
	6		0	0		0	0	0	0	0	0	0	0
	7		0	0		0	0	0	0	0	0
	8		0	0		0	0	0	0
	9		0	0		0	0
	10		0	0
	timepoint	delta d^2	delta d^2	delta d^2	delta d^2	delta d^2	delta d^2	delta d^2	delta d^2	delta d^2	delta d^2	average
	0
	1	0	0	0	0	0	0	0	0	0	0	0
	2	0	0	0	0	0	0	0	0	0		0
	3	0	0	0	0	0	0	0	0			0
	4	0	0	0	0	0	0	0				0
	5	0	0	0	0	0	0					0
	6	0	0	0	0	0						0
	7	0	0	0	0							0
	8	0	0	0								0
	9	0	0									0
	10	0										0
	timepoint	average
	0
	1	0
	2	0
	3	0
	4	0
	5	0
	6	0
	7	0
	8	0
	9	0
	10	0

## Sheet: 8
	timepoint	d	delta d	delta d^2		delta d	delta d^2	delta d	delta d^2	delta d	delta d^2	delta d	delta d^2	delta d	delta d^2	delta d	delta d^2	delta d	delta d^2	delta d	delta d^2	delta d	delta d^2
	0					t.o.v. C4		tov C5		tov C6		tov C7		tov C8		tov C9		tov C10		tov C11		tov C12
	1		0	0		0	0	0	0	0	0	0	0	0	0	0	0	0	0	0	0	0	0
	2		0	0		0	0	0	0	0	0	0	0	0	0	0	0	0	0	0	0
	3		0	0		0	0	0	0	0	0	0	0	0	0	0	0	0	0
	4		0	0		0	0	0	0	0	0	0	0	0	0	0	0
	5		0	0		0	0	0	0	0	0	0	0	0	0
	6		0	0		0	0	0	0	0	0	0	0
	7		0	0		0	0	0	0	0	0
	8		0	0		0	0	0	0
	9		0	0		0	0
	10		0	0
	timepoint	delta d^2	delta d^2	delta d^2	delta d^2	delta d^2	delta d^2	delta d^2	delta d^2	delta d^2	delta d^2	average
	0
	1	0	0	0	0	0	0	0	0	0	0	0
	2	0	0	0	0	0	0	0	0	0		0
	3	0	0	0	0	0	0	0	0			0
	4	0	0	0	0	0	0	0				0
	5	0	0	0	0	0	0					0
	6	0	0	0	0	0						0
	7	0	0	0	0							0
	8	0	0	0								0
	9	0	0									0
	10	0										0
	timepoint	average
	0
	1	0
	2	0
	3	0
	4	0
	5	0
	6	0
	7	0
	8	0
	9	0
	10	0

## Sheet: 9
	timepoint	d	delta d	delta d^2		delta d	delta d^2	delta d	delta d^2	delta d	delta d^2	delta d	delta d^2	delta d	delta d^2	delta d	delta d^2	delta d	delta d^2	delta d	delta d^2	delta d	delta d^2
	0					t.o.v. C4		tov C5		tov C6		tov C7		tov C8		tov C9		tov C10		tov C11		tov C12
	1		0	0		0	0	0	0	0	0	0	0	0	0	0	0	0	0	0	0	0	0
	2		0	0		0	0	0	0	0	0	0	0	0	0	0	0	0	0	0	0
	3		0	0		0	0	0	0	0	0	0	0	0	0	0	0	0	0
	4		0	0		0	0	0	0	0	0	0	0	0	0	0	0
	5		0	0		0	0	0	0	0	0	0	0	0	0
	6		0	0		0	0	0	0	0	0	0	0
	7		0	0		0	0	0	0	0	0
	8		0	0		0	0	0	0
	9		0	0		0	0
	10		0	0
	timepoint	delta d^2	delta d^2	delta d^2	delta d^2	delta d^2	delta d^2	delta d^2	delta d^2	delta d^2	delta d^2	average
	0
	1	0	0	0	0	0	0	0	0	0	0	0
	2	0	0	0	0	0	0	0	0	0		0
	3	0	0	0	0	0	0	0	0			0
	4	0	0	0	0	0	0	0				0
	5	0	0	0	0	0	0					0
	6	0	0	0	0	0						0
	7	0	0	0	0							0
	8	0	0	0								0
	9	0	0									0
	10	0										0
	timepoint	average
	0
	1	0
	2	0
	3	0
	4	0
	5	0
	6	0
	7	0
	8	0
	9	0
	10	0

## Sheet: 10
	timepoint	d	delta d	delta d^2		delta d	delta d^2	delta d	delta d^2	delta d	delta d^2	delta d	delta d^2	delta d	delta d^2	delta d	delta d^2	delta d	delta d^2	delta d	delta d^2	delta d	delta d^2
	0					t.o.v. C4		tov C5		tov C6		tov C7		tov C8		tov C9		tov C10		tov C11		tov C12
	1		0	0		0	0	0	0	0	0	0	0	0	0	0	0	0	0	0	0	0	0
	2		0	0		0	0	0	0	0	0	0	0	0	0	0	0	0	0	0	0
	3		0	0		0	0	0	0	0	0	0	0	0	0	0	0	0	0
	4		0	0		0	0	0	0	0	0	0	0	0	0	0	0
	5		0	0		0	0	0	0	0	0	0	0	0	0
	6		0	0		0	0	0	0	0	0	0	0
	7		0	0		0	0	0	0	0	0
	8		0	0		0	0	0	0
	9		0	0		0	0
	10		0	0
	timepoint	delta d^2	delta d^2	delta d^2	delta d^2	delta d^2	delta d^2	delta d^2	delta d^2	delta d^2	delta d^2	average
	0
	1	0	0	0	0	0	0	0	0	0	0	0
	2	0	0	0	0	0	0	0	0	0		0
	3	0	0	0	0	0	0	0	0			0
	4	0	0	0	0	0	0	0				0
	5	0	0	0	0	0	0					0
	6	0	0	0	0	0						0
	7	0	0	0	0							0
	8	0	0	0								0
	9	0	0									0
	10	0										0
	timepoint	average
	0
	1	0
	2	0
	3	0
	4	0
	5	0
	6	0
	7	0
	8	0
	9	0
	10	0

[truncated: 11 more sheets: 11, 12, 13, 14, 15, 16, 17, 18, 19, 20, average]
